# Supplementary material for: TPTE, a testis-specific PTEN family member, drives spermatogenesis via PI(4,5)P2 synthesis
Source: Cell Death Dis. 2026 Mar 25;17(1):378. doi: 10.1038/s41419-026-08614-3 (PMC13039310; doi:10.1038/s41419-026-08614-3)
Supplement: Supplementary file 5 — Appendix Table S1 [file 41419_2026_8614_MOESM5_ESM.xlsx]

## Sheet: Sheet1
Appendix Table S1. Antibodies used in this study.
Designation	Source or reference	Identifiers
AC-Tubulin	Abcam	ab24610
mTOR	Cell Signaling Technology	2983
p-mTOR (Ser2248)	Cell Signaling Technology	5536
AKT	Cell Signaling Technology	4685
p-AKT (Ser473)	Cell Signaling Technology	4060
RPS3	Abclonal	A2533
RPS25	Abclonal	A15314
RPL37	Abclonal	A16335
RAD50	Abclonal	A3078
PI(4,5)P2	Echelon Biosciences	Z-P045
Flag	Proteintech	20543-1-AP
GAPDH	Proteintech	60004-1-Ig
Mouse-HRP	Proteintech	SA00001-1
Rabbit-HRP	Proteintech	SA00001-2
Rabbit-488	Proteintech	SA00013-2
Mouse-555	Proteintech	RGAM003
CYP11A1	Proteintech	13363-1-AP
VIM	Proteintech	10366-1-AP
DDX4	Proteintech	51042-1-AP
ODF2	Proteintech	12058-1-AP
DMC1	Proteintech	13714-1-AP
RPA2	Proteintech	10412-1-AP
PDLIM1	Proteintech	11674-1-AP
Hoechst 33342	Thermo	H1399
PNA-FITC	Sigma	L7381
SCP3	Abcam	ab97672
SCP1	Abcam	ab15090
γ-H2AX	Abcam	ab2893
TPTE	made in Abclonal	529-663aa
