# Supplementary material for: TPTE, a testis-specific PTEN family member, drives spermatogenesis via PI(4,5)P2 synthesis
Source: Cell Death Dis. 2026 Mar 25;17(1):378. doi: 10.1038/s41419-026-08614-3 (PMC13039310; doi:10.1038/s41419-026-08614-3)
Supplement: Supplementary file 6 — Appendix Table S2 [file 41419_2026_8614_MOESM6_ESM.xlsx]

## Sheet: Sheet1
Appendix Table S2. Differentially expressed proteins in Tpte knockout round spermatids.
SYMBOL	GENENAME	Hom_1	Hom_2	Hom_3	WT_1	WT_2	WT_3	Hom_mean	WT_mean	FoldChange(Hom/WT)	pvalue(Hom/WT)
Magohb	mago homolog B, exon junction complex core component	0.666094	0.791599	0.687487	1.29831	1.27615	1.28037	0.71506	1.28494	0.556493	0.000132237
Cask	calcium/calmodulin-dependent serine protein kinase (MAGUK family)	1.30801	1.49434	1.36097	0.590255	0.60125	0.64518	1.38777	0.612229	2.26675	0.000179904
Prn	prion protein readthrough transcript	1.07469	1.17682	1.09381	0.880394	0.93087	0.84342	1.11511	0.884895	1.26016	0.00464946
Hsf1	heat shock factor 1	1.16693	1.24638	1.26863	0.796299	0.792018	0.729744	1.22731	0.772687	1.58837	0.00026897
Slc12a5	solute carrier family 12, member 5	1.0026	1.03018	1.08552	0.930437	0.989096	0.962164	1.03943	0.960565	1.08211	0.05662
Srcap	Snf2-related CREBBP activator protein	0.942684	1.0319	0.983237	1.00495	1.02027	1.01696	0.98594	1.01406	0.97227	0.34369
Flacc1	flagellum associated containing coiled-coil domains 1	1.09158	1.15142	1.08016	0.884064	0.885602	0.907172	1.10772	0.892279	1.24145	0.000763407
Ly6e	lymphocyte antigen 6 complex, locus E	1.10542	1.05282	0.96171	0.983613	0.833446	1.06299	1.03998	0.960016	1.0833	0.370426
Eloc	elongin C	1.14752	1.22465	1.15826	0.839517	0.855027	0.775024	1.17681	0.823189	1.42958	0.000503758
Agfg1	ArfGAP with FG repeats 1	1.14037	1.28804	1.18656	0.786656	0.79883	0.799546	1.20499	0.795011	1.51569	0.000726475
Clasp1	CLIP associating protein 1	1.01	1.31274	1.14673	0.957474	0.823126	0.749932	1.15649	0.843511	1.37104	0.0425074
Ly6c1	lymphocyte antigen 6 complex, locus C1	0.800999	0.883852	0.946099	1.09941	1.21361	1.05602	0.876984	1.12302	0.780918	0.0175074
Trip12	thyroid hormone receptor interactor 12	1.08444	1.12105	1.15023	0.875279	0.979894	0.789113	1.11857	0.881429	1.26904	0.0152967
H2al1b	H2A histone family member L1B	0.885462	0.966652	0.877344	1.28097	1.02098	0.968593	0.909819	1.09018	0.834558	0.147779
Cd164	CD164 antigen	0.729506	1.1429	1.05449	1.11328	0.925232	1.03459	0.975632	1.02437	0.952423	0.740002
Clasp1	CLIP associating protein 1	0.980445	1.06185	0.992885	0.990846	0.994666	0.979309	1.01173	0.988274	1.02373	0.41368
Fam135a	family with sequence similarity 135, member A	0.832136	1.17723	1.10776	1.03502	0.912828	0.935023	1.03904	0.960957	1.08126	0.523659
Trip12	thyroid hormone receptor interactor 12	0.828822	0.842944	0.911355	1.13261	1.12076	1.16351	0.86104	1.13896	0.755989	0.000618894
R3hdm1	R3H domain containing 1	1.59853	1.8648	1.33669	0.412944	0.362111	0.424921	1.60001	0.399992	4.0001	0.00145089
Psmc3	proteasome (prosome, macropain) 26S subunit, ATPase 3	1.29495	1.32904	1.50103	0.643	0.542183	0.689796	1.37501	0.624993	2.20004	0.000629319
Apbb1	amyloid beta (A4) precursor protein-binding, family B, member 1	1.456	1.27319	1.56837	0.656508	0.593377	0.45255	1.43252	0.567478	2.52436	0.00118544
Dhx9	DEAH (Asp-Glu-Ala-His) box polypeptide 9	0.963553	1.03513	0.997135	0.992154	1.00753	1.0045	0.998607	1.00139	0.997219	0.901846
Abi2	abl interactor 2	1.47039	1.49277	1.46512	0.521333	0.520788	0.529595	1.47609	0.523905	2.81749	4.66246e-08
Skp2	S-phase kinase-associated protein 2	1.29915	1.27159	1.24346	0.708034	0.744283	0.73348	1.2714	0.728599	1.74499	9.58183e-06
Msh3	mutS homolog 3	1.2664	1.39645	1.31074	0.680943	0.672388	0.673067	1.32453	0.675466	1.96092	7.0855e-05
Pign	phosphatidylinositol glycan anchor biosynthesis, class N	1.00251	1.06805	1.04375	0.977311	0.959656	0.94873	1.0381	0.961899	1.07922	0.0217257
Morf4l1	mortality factor 4 like 1	0.986163	0.981026	0.987474	1.07215	0.984112	0.989077	0.984888	1.01511	0.970226	0.350525
Tmem237	transmembrane protein 237	0.941042	1.00894	1.01073	1.01594	0.992324	1.03103	0.986902	1.0131	0.974142	0.363209
Traf3ip1	TRAF3 interacting protein 1	1.11246	1.1821	1.18841	0.821459	0.83621	0.85937	1.16099	0.839013	1.38375	0.00027192
Kif1a	kinesin family member 1A	1.09345	1.17501	1.13174	0.877606	0.840891	0.88131	1.1334	0.866603	1.30786	0.000576868
Msh4	mutS homolog 4	1.20877	1.51731	1.26177	0.672222	0.747145	0.592775	1.32929	0.670714	1.9819	0.00331683
Lemd1	LEM domain containing 1	0.680838	0.706894	0.718337	1.32192	1.32815	1.24386	0.702023	1.29798	0.540859	3.45014e-05
Slc35a4	solute carrier family 35, member A4	1.08099	1.10309	1.14703	0.84358	0.900908	0.924394	1.11037	0.889627	1.24813	0.00202262
1700015G11Rik	RIKEN cDNA 1700015G11 gene	0.545665	0.656904	0.618365	1.33858	1.42276	1.41772	0.606978	1.39302	0.435728	5.03153e-05
Dnajc5g	DnaJ heat shock protein family (Hsp40) member C5 gamma	0.811327	0.880095	0.836008	1.13199	1.15691	1.18367	0.842477	1.15752	0.727828	0.00022986
Xrn1	5'-3' exoribonuclease 1	1.17203	1.18788	1.19872	0.827392	0.828528	0.785444	1.18621	0.813788	1.45764	2.09847e-05
Gm28557	predicted gene 28557	1.09728	1.22562	1.05093	0.828812	0.856669	0.940696	1.12461	0.875392	1.28469	0.015984
Tns1	tensin 1	0.842183	0.912645	0.856653	1.13882	1.13863	1.11107	0.870494	1.12951	0.770685	0.000377541
Sgk3	serum/glucocorticoid regulated kinase 3	1.04347	1.20295	1.11071	0.901793	0.908793	0.832283	1.11904	0.880956	1.27026	0.0103865
Bzw1	basic leucine zipper and W2 domains 1	1.31158	1.38654	1.32696	0.660987	0.667187	0.646746	1.34169	0.658307	2.0381	8.53196e-06
Tdrd12	tudor domain containing 12	1.07184	1.11403	1.11797	0.904029	0.912472	0.879663	1.10128	0.898721	1.22538	0.000335637
Ly6g2	lymphocyte antigen 6 complex, locus G2	1.31949	1.12388	1.31039	0.918155	0.691302	0.636783	1.25125	0.748747	1.67113	0.00938512
Mturn	maturin, neural progenitor differentiation regulator homolog (Xenopus)	1.23565	1.36876	1.29407	0.716043	0.686792	0.698681	1.29949	0.700505	1.85508	0.000109661
Bok	BCL2-related ovarian killer	0.912776	1.00702	0.90779	1.07794	0.986492	1.10798	0.942528	1.05747	0.891303	0.0778477
Dnah7c	dynein, axonemal, heavy chain 7C	1.10932	1.22521	1.14494	0.840025	0.844187	0.836322	1.15982	0.840178	1.38045	0.000741905
Edem3	ER degradation enhancer, mannosidase alpha-like 3	1.05569	1.20557	1.09839	0.881422	0.865449	0.893477	1.11988	0.880116	1.27243	0.00612379
1700113H08Rik	RIKEN cDNA 1700113H08 gene	1.0992	0.985046	0.778428	0.95726	1.18441	0.995654	0.954226	1.04577	0.912458	0.478431
Fn1	fibronectin 1	1.13932	1.23485	1.20083	0.809464	0.806681	0.808856	1.19167	0.808334	1.47423	0.000164176
Dap	death-associated protein	1.14273	1.19202	1.29957	0.826936	0.756149	0.782592	1.21144	0.788559	1.53627	0.00112942
Stpg4	sperm tail PG rich repeat containing 4	0.987562	1.15452	1.03601	0.9653	0.937137	0.919476	1.05936	0.940638	1.12622	0.0818642
Nudt16	nudix (nucleoside diphosphate linked moiety X)-type motif 16	1.03153	1.1453	1.07563	0.926906	0.924303	0.896329	1.08415	0.915846	1.18377	0.00819727
Adhfe1	alcohol dehydrogenase, iron containing, 1	1.1984	1.29957	1.19782	0.767712	0.776269	0.76023	1.23193	0.76807	1.60393	0.000169803
Faim	Fas apoptotic inhibitory molecule	1.31258	1.51116	1.28751	0.618278	0.622856	0.647619	1.37042	0.629584	2.1767	0.000485178
Cfap77	cilia and flagella associated protein 77	0.943817	1.02216	0.925542	1.02822	1.066	1.01426	0.96384	1.03616	0.930203	0.096469
Ak6	adenylate kinase 6	1.13157	1.35323	1.16401	0.751741	0.801084	0.798362	1.21627	0.783729	1.5519	0.00366157
2310022A10Rik	RIKEN cDNA 2310022A10 gene	0.983529	1.15601	1.04217	0.91166	0.94755	0.959076	1.06057	0.939428	1.12895	0.0826935
Cspp1	centrosome and spindle pole associated protein 1	0.891118	0.786018	0.871181	1.07725	1.20129	1.17314	0.849439	1.15056	0.738283	0.00368571
Fat1	FAT atypical cadherin 1	1.29334	1.28854	1.38418	0.764112	0.666983	0.602848	1.32202	0.677981	1.94994	0.000332301
Ms4a4a	membrane-spanning 4-domains, subfamily A, member 4A	0.733539	0.917805	0.77397	1.30769	1.04977	1.21722	0.808438	1.19156	0.678469	0.0151468
Trip12	thyroid hormone receptor interactor 12	0.83396	2.12925	0.867872	0.672399	0.622059	0.874462	1.27703	0.722973	1.76635	0.270012
Nucks1	nuclear casein kinase and cyclin-dependent kinase substrate 1	0.920381	0.968492	0.950134	1.03237	1.04354	1.08509	0.946336	1.05366	0.898138	0.00728832
Col6a3	collagen, type VI, alpha 3	1.31961	1.44185	1.38586	0.623891	0.610681	0.618116	1.38244	0.617562	2.23854	2.75575e-05
1700012B09Rik	RIKEN cDNA 1700012B09 gene	1.30174	1.33489	1.28742	0.658408	0.671151	0.74639	1.30802	0.691983	1.89024	3.70673e-05
Hmgn3	high mobility group nucleosomal binding domain 3	0.984153	0.956501	0.981707	1.01	1.0376	1.03005	0.97412	1.02588	0.949546	0.0127993
Ms4a14	membrane-spanning 4-domains, subfamily A, member 14	0.737282	0.795683	0.745927	1.24249	1.23425	1.24437	0.759631	1.24037	0.612423	1.29215e-05
Gm28269	predicted gene 28269	0.367861	0.398067	0.380348	1.55557	1.59929	1.69887	0.382092	1.61791	0.236165	8.96736e-06
Trip12	thyroid hormone receptor interactor 12	0.686016	1.02742	1.23857	1.09075	1.01246	0.944781	0.984004	1.016	0.968511	0.856913
2410002F23Rik	RIKEN cDNA 2410002F23 gene	1.11854	1.22796	0.887837	1.12132	0.843451	0.800897	1.07811	0.921889	1.16946	0.332797
Ica1l	islet cell autoantigen 1-like	0.857043	0.948871	0.877224	1.10848	1.11349	1.0949	0.894379	1.10562	0.808939	0.001747
Pigx	phosphatidylinositol glycan anchor biosynthesis, class X	0.99386	0.961446	1.00198	0.989067	1.06136	0.992281	0.985763	1.01424	0.971925	0.345258
Stat1	signal transducer and activator of transcription 1	1.27182	1.39622	1.32697	0.676772	0.680702	0.647518	1.33167	0.668331	1.99253	5.98703e-05
Ndufs1	NADH:ubiquinone oxidoreductase core subunit S1	0.671348	0.823031	0.735216	1.24538	1.24863	1.2764	0.743198	1.2568	0.591341	0.000337839
Nab1	Ngfi-A binding protein 1	0.963526	1.15855	0.99723	1.00002	0.878831	1.00184	1.03977	0.960231	1.08283	0.335126
Gcdh	glutaryl-Coenzyme A dehydrogenase	1.0536	1.1069	1.17954	0.882257	0.877969	0.899744	1.11334	0.886656	1.25567	0.00363208
Atf6b	activating transcription factor 6 beta	1.09794	1.18235	1.11838	0.872005	0.861439	0.867879	1.13289	0.867108	1.30652	0.000486595
Kmt2d	lysine (K)-specific methyltransferase 2D	1.10911	1.05348	1.14455	0.880699	0.978328	0.833839	1.10238	0.897622	1.22811	0.0150508
Prrc2c	proline-rich coiled-coil 2C	1.3032	1.40505	1.39208	0.635846	0.6374	0.626416	1.36678	0.633221	2.15846	2.1974e-05
Spata5	spermatogenesis associated 5	1.29349	1.41297	1.33054	0.656444	0.664186	0.642369	1.34567	0.654333	2.05655	4.27832e-05
Catsper2	cation channel, sperm associated 2	0.926499	0.945343	0.876286	1.09716	1.10203	1.05268	0.916043	1.08396	0.845091	0.00292161
Actr5	ARP5 actin-related protein 5	1.06697	1.12275	1.07868	0.899165	0.943719	0.88872	1.08947	0.910534	1.19651	0.00171097
S100a13	S100 calcium binding protein A13	1.25379	1.36017	1.29623	0.715583	0.686249	0.68797	1.3034	0.696601	1.87108	4.75418e-05
Arhgap12	Rho GTPase activating protein 12	1.46182	1.58118	1.48751	0.499403	0.461619	0.50847	1.51017	0.489831	3.08304	1.26877e-05
Jmjd1c	jumonji domain containing 1C	1.12938	1.35826	1.16234	0.813611	0.774963	0.761437	1.21666	0.783337	1.55318	0.00406402
Swi5	SWI5 recombination repair homolog (yeast)	1.48632	1.49292	1.46005	0.513273	0.484145	0.563297	1.47976	0.520238	2.84439	2.84133e-06
Mapkbp1	mitogen-activated protein kinase binding protein 1	1.12106	1.20965	1.20282	0.887151	0.797438	0.78188	1.17784	0.822156	1.43263	0.00121101
Serpina1c	serine (or cysteine) peptidase inhibitor, clade A, member 1C	1.09286	1.15208	1.09602	0.895422	0.896684	0.86693	1.11365	0.886345	1.25646	0.000456978
Tuba4a	tubulin, alpha 4A	0.673999	0.726667	0.708613	1.29769	1.3175	1.27553	0.703093	1.29691	0.542131	7.12806e-06
Elapor1	endosome-lysosome associated apoptosis and autophagy regulator 1	0.832845	0.880553	0.863686	1.11867	1.15057	1.15368	0.859028	1.14097	0.752892	9.48141e-05
Mapt	microtubule-associated protein tau	1.15526	1.13998	1.13293	0.873838	0.919401	0.778595	1.14272	0.857278	1.33297	0.00244868
Tdrd7	tudor domain containing 7	1.2415	1.32054	1.29863	0.705593	0.725659	0.708081	1.28689	0.713111	1.80461	1.93643e-05
9530068E07Rik	RIKEN cDNA 9530068E07 gene	0.934952	1.0225	0.956179	1.04446	1.01244	1.02946	0.971212	1.02879	0.944035	0.108393
Ralgapa2	Ral GTPase activating protein, alpha subunit 2 (catalytic)	1.04835	1.19048	1.12464	0.913513	0.873542	0.849472	1.12116	0.878843	1.27572	0.00580293
Ralgps1	Ral GEF with PH domain and SH3 binding motif 1	0.955107	1.34787	0.734554	1.06392	1.26781	0.630739	1.01251	0.987491	1.02534	0.92789
Camsap1	calmodulin regulated spectrin-associated protein 1	1.11073	1.18235	1.13098	0.888864	0.855218	0.831864	1.14135	0.858649	1.32924	0.000469149
Arhgap21	Rho GTPase activating protein 21	1.22326	1.33107	1.19338	0.590658	0.749357	0.912275	1.24924	0.750763	1.66396	0.00807125
Otud6b	OTU domain containing 6B	1.52174	1.65647	1.56406	0.44382	0.397593	0.416325	1.58075	0.419246	3.77047	1.01521e-05
Wdr45	WD repeat domain 45	0.99282	1.21913	1.13466	0.79965	0.997638	0.856104	1.11554	0.884464	1.26126	0.0593065
Slc25a14	solute carrier family 25 (mitochondrial carrier, brain), member 14	1.01562	1.14593	1.22742	0.850992	0.914087	0.845951	1.12966	0.870343	1.29794	0.0166575
Tmem53	transmembrane protein 53	0.715516	0.744885	0.684591	1.34156	1.26427	1.24918	0.714997	1.285	0.556417	6.98818e-05
Tmeff1	transmembrane protein with EGF-like and two follistatin-like domains 1	1.00269	1.08076	1.00792	0.955229	0.959708	0.993694	1.03046	0.969543	1.06283	0.0949893
Eif5a	eukaryotic translation initiation factor 5A	1.53702	1.68839	1.58053	0.389479	0.41291	0.391665	1.60198	0.398018	4.0249	1.22398e-05
Krtcap2	keratinocyte associated protein 2	0.954012	1.00989	0.920716	1.03693	1.02917	1.04929	0.961539	1.03846	0.925927	0.0448102
Atg7	autophagy related 7	1.08015	1.1745	1.15631	0.869151	0.875921	0.843976	1.13698	0.863016	1.31745	0.000849173
Surf1	surfeit gene 1	0.949964	1.0174	0.980098	1.01676	1.00806	1.02772	0.982489	1.01751	0.96558	0.159841
Tmco1	transmembrane and coiled-coil domains 1	1.18007	1.28798	1.23251	0.756961	0.787414	0.755068	1.23352	0.766481	1.60933	0.000142463
Adrm1	adhesion regulating molecule 1	1.20252	1.16525	1.39566	0.727485	0.777878	0.731207	1.25448	0.745523	1.68268	0.00225126
Map9	microtubule-associated protein 9	1.34714	1.45754	1.3211	0.653144	0.620376	0.600697	1.37526	0.624739	2.20134	7.26475e-05
Mbnl1	muscleblind like splicing factor 1	1.17317	1.26739	1.3159	0.727029	0.761873	0.754633	1.25216	0.747845	1.67435	0.000308517
Dchs2	dachsous cadherin related 2	1.51287	1.66844	1.62735	0.357556	0.347587	0.486202	1.60289	0.397115	4.03633	4.81712e-05
Slamf7	SLAM family member 7	0.911617	0.997862	0.946076	1.11809	1.02681	0.99955	0.951852	1.04815	0.908127	0.0924785
Cnih4	cornichon family AMPA receptor auxiliary protein 4	0.97259	1.16053	1.01285	0.919994	0.961358	0.97268	1.04866	0.951344	1.10229	0.176328
Dalrd3	DALR anticodon binding domain containing 3	1.23357	1.23508	0.91135	0.858712	0.892874	0.868414	1.12667	0.873333	1.29008	0.0791456
Mpzl1	myelin protein zero-like 1	1.20911	1.28707	1.26629	0.738639	0.747289	0.751606	1.25416	0.745845	1.68152	2.7574e-05
Rapgef2	Rap guanine nucleotide exchange factor (GEF) 2	1.34796	1.58919	1.4676	0.488664	0.650905	0.455673	1.46825	0.531747	2.76118	0.00052769
Aif1l	allograft inflammatory factor 1-like	0.987709	1.02596	0.989428	0.998883	1.00713	0.99089	1.00103	0.998969	1.00206	0.884472
Map4k4	mitogen-activated protein kinase kinase kinase kinase 4	1.3205	1.45354	1.3657	0.627739	0.612625	0.619903	1.37991	0.620089	2.22534	4.21811e-05
Rcor3	REST corepressor 3	1.10583	1.15278	1.13144	0.861486	0.880617	0.867848	1.13002	0.869984	1.29889	5.98261e-05
Rabgap1l	RAB GTPase activating protein 1-like	1.08792	1.11861	1.11788	0.895372	0.918159	0.862064	1.10813	0.891865	1.24249	0.000351824
Traip	TRAF-interacting protein	1.1238	1.24724	1.1188	0.845975	0.90041	0.763771	1.16328	0.836719	1.39029	0.0048365
Usp19	ubiquitin specific peptidase 19	1.13481	1.19441	1.15784	0.846818	0.827207	0.838916	1.16235	0.837647	1.38764	5.88148e-05
Sft2d2	SFT2 domain containing 2	1.17394	1.31399	1.21926	0.750589	0.809936	0.73228	1.23573	0.764269	1.61688	0.00057628
Igsf3	immunoglobulin superfamily, member 3	1.32886	1.40905	1.31069	0.600658	0.711166	0.639572	1.34953	0.650466	2.07472	9.40243e-05
Enah	ENAH actin regulator	0.780435	0.81751	0.794381	1.20221	1.21447	1.191	0.797442	1.20256	0.663122	5.86612e-06
Ndufs2	NADH:ubiquinone oxidoreductase core subunit S2	1.00528	1.08628	1.11839	0.877378	1.04381	0.868862	1.06998	0.930017	1.1505	0.101814
Stx6	syntaxin 6	1.11201	1.26209	1.17552	0.825395	0.808174	0.816806	1.18321	0.816792	1.4486	0.00111449
Fabp9	fatty acid binding protein 9, testis	0.956925	1.08146	1.52012	0.785104	0.754254	0.902133	1.18617	0.81383	1.45751	0.102736
Cept1	choline/ethanolaminephosphotransferase 1	1.02565	1.21716	1.19135	0.841533	0.889349	0.834957	1.14472	0.85528	1.33842	0.00974423
Gm20773	predicted gene, 20773	0.878089	0.912733	0.919281	1.10636	1.10558	1.07796	0.903368	1.09663	0.823766	0.000258294
Gm20807	predicted gene, 20807	0.887157	1.07423	0.961267	0.981209	1.03971	1.05643	0.974217	1.02578	0.94973	0.431277
Taf1a	TATA-box binding protein associated factor, RNA polymerase I, A	1.05565	1.242	1.08126	0.886601	0.861045	0.87345	1.1263	0.873699	1.28912	0.0126743
Cyb561d2	cytochrome b-561 domain containing 2	0.840637	0.93896	0.754167	1.17831	1.205	1.08293	0.844588	1.15541	0.730984	0.00875389
Btbd18	BTB (POZ) domain containing 18	1.03705	1.07592	1.03567	0.990844	1.01893	0.841591	1.04955	0.950454	1.10426	0.154833
Ncam1	neural cell adhesion molecule 1	1.34582	1.43983	1.398	0.583481	0.58698	0.645893	1.39455	0.605451	2.30332	2.01928e-05
Pcdh7	protocadherin 7	1.19121	1.42664	1.26406	0.741727	0.715821	0.660542	1.29397	0.70603	1.83274	0.00133076
Pfkfb3	6-phosphofructo-2-kinase/fructose-2,6-biphosphatase 3	1.19838	1.29823	1.24042	0.766595	0.737736	0.758647	1.24567	0.754326	1.65137	8.34818e-05
Camsap2	calmodulin regulated spectrin-associated protein family, member 2	1.07052	1.14209	1.11995	0.872164	0.906681	0.888594	1.11085	0.889146	1.24935	0.000690861
Snw1	SNW domain containing 1	1.03675	1.0996	1.05912	0.921518	0.960653	0.922359	1.06516	0.934844	1.1394	0.00439703
Ighmbp2	immunoglobulin mu binding protein 2	1.15961	1.21635	1.23574	0.790751	0.849177	0.748364	1.2039	0.796097	1.51226	0.000388923
Uck2	uridine-cytidine kinase 2	1.43851	1.46963	1.50286	0.510286	0.535824	0.542895	1.47033	0.529668	2.77595	1.50111e-06
Kpna4	karyopherin (importin) alpha 4	1.20274	1.29799	1.27452	0.735557	0.75272	0.736476	1.25842	0.741585	1.69693	5.97587e-05
Vsig1	V-set and immunoglobulin domain containing 1	1.17262	1.28434	1.30325	0.779651	0.750165	0.70997	1.2534	0.746595	1.67883	0.00036935
Stoml1	stomatin-like 1	0.99514	1.1166	1.12478	1.01476	0.717175	1.03155	1.07884	0.92116	1.17118	0.226325
Igbp1b	immunoglobulin (CD79A) binding protein 1b	1.10883	1.16712	1.09983	0.862281	0.923827	0.838116	1.12526	0.874741	1.28639	0.0016342
Fcgr2b	Fc receptor, IgG, low affinity IIb	0.836044	0.898674	0.822414	1.15336	1.14477	1.14474	0.852378	1.14762	0.742734	0.000237012
Obsl1	obscurin-like 1	1.64704	1.73502	1.68419	0.285386	0.317787	0.33058	1.68875	0.311251	5.42568	1.14809e-06
Agbl2	ATP/GTP binding protein-like 2	1.31734	1.41631	1.47562	0.602976	0.622262	0.565494	1.40309	0.596911	2.35059	8.04508e-05
Pudp	pseudouridine 5'-phosphatase	0.925251	1.00402	0.970657	1.00476	1.05324	1.04208	0.966644	1.03336	0.935441	0.069764
Eef1akmt1	EEF1A alpha lysine methyltransferase 1	1.05544	1.1354	1.09791	0.888387	0.933805	0.889056	1.09625	0.903749	1.213	0.00220902
Adgre5	adhesion G protein-coupled receptor E5	1.09028	1.29974	1.08134	0.814425	0.792695	0.921516	1.15712	0.842878	1.37282	0.0183712
Ldah	lipid droplet associated hydrolase	0.952199	0.981603	0.995138	1.01212	1.0295	1.02944	0.976313	1.02369	0.953723	0.0272727
Adgrl2	adhesion G protein-coupled receptor L2	1.22635	1.26157	1.16642	0.813598	0.763127	0.768929	1.21812	0.781885	1.55792	0.000168217
Usp30	ubiquitin specific peptidase 30	0.955839	1.34815	1.01513	0.987247	1.01785	0.675788	1.10637	0.893626	1.23807	0.263952
Slc35a3	solute carrier family 35 (UDP-N-acetylglucosamine (UDP-GlcNAc) transporter), member 3	0.701543	0.775667	0.714237	1.26431	1.27381	1.27043	0.730483	1.26952	0.575402	1.98394e-05
Prom1	prominin 1	0.917281	1.02168	0.977472	1.00368	1.01242	1.06746	0.972145	1.02786	0.945799	0.19912
Anapc5	anaphase-promoting complex subunit 5	1.19016	1.2548	1.18945	0.779031	0.806175	0.780378	1.21147	0.788528	1.53637	5.50485e-05
Hax1	HCLS1 associated X-1	1.1219	1.19001	1.18094	0.844093	0.833905	0.82916	1.16428	0.83572	1.39315	0.000112981
Ung	uracil DNA glycosylase	1.23304	1.29332	1.26962	0.775392	0.685402	0.743229	1.26533	0.734674	1.7223	7.39888e-05
Rps27	ribosomal protein S27	1.1882	1.24619	1.15588	0.828796	0.77119	0.809738	1.19676	0.803241	1.48991	0.000232815
Tuft1	tuftelin 1	1.15558	1.37736	1.17959	0.772276	0.833137	0.682062	1.23751	0.762492	1.62298	0.00458229
Lmo4	LIM domain only 4	1.10708	1.25521	1.23905	0.697667	0.829607	0.871388	1.20045	0.799554	1.50139	0.00467355
Ankrd17	ankyrin repeat domain 17	1.3602	1.56515	1.4395	0.552716	0.522183	0.560253	1.45495	0.54505	2.66939	0.000116083
Gm21663	predicted gene, 21663	0.893996	0.822706	0.840173	1.24387	1.17491	1.02434	0.852292	1.14771	0.742603	0.0123808
Fam166c	family with sequence similarity 166, member C	0.601871	1.55497	0.699973	1.0046	1.03505	1.10354	0.952272	1.04773	0.908892	0.769278
Tdrkh	tudor and KH domain containing protein	1.35103	1.14833	1.22419	0.8652	0.805008	0.606242	1.24118	0.758817	1.63568	0.00793706
Antxr2	anthrax toxin receptor 2	0.735144	0.783784	0.78498	1.25579	1.21834	1.22197	0.767969	1.23203	0.623336	2.1651e-05
Nme6	NME/NM23 nucleoside diphosphate kinase 6	1.06726	1.19752	1.1026	0.860638	0.897265	0.874718	1.12246	0.87754	1.2791	0.00371378
Ube2d3	ubiquitin-conjugating enzyme E2D 3	1.31576	1.40441	1.33446	0.648384	0.675717	0.621274	1.35154	0.648458	2.08424	2.30283e-05
Miga1	mitoguardin 1	1.11083	1.19116	1.13966	0.854566	0.797681	0.906101	1.14722	0.852783	1.34526	0.00167278
Tmigd3	transmembrane and immunoglobulin domain containing 3	1.08978	1.08577	0.999635	1.02525	1.01024	0.789318	1.0584	0.941604	1.12404	0.226248
Stard3nl	STARD3 N-terminal like	1.15323	1.37605	1.31008	0.706381	0.821607	0.632653	1.27979	0.720214	1.77695	0.00287464
Tmigd3	transmembrane and immunoglobulin domain containing 3	0.863224	0.941631	0.743054	1.20487	1.12698	1.12025	0.849303	1.1507	0.738077	0.00914989
Cfap47	cilia and flagella associated protein 47	1.15526	1.21716	1.11351	0.833573	0.851284	0.829204	1.16198	0.83802	1.38658	0.000465397
Gm17359	predicted gene, 17359	0.89456	0.977221	0.85576	1.06068	1.1244	1.08738	0.909181	1.09082	0.833484	0.010764
Fam133b	family with sequence similarity 133, member B	1.05644	1.0774	1.05999	0.917286	0.935437	0.953441	1.06461	0.935388	1.13815	0.0004617
Slc35f6	solute carrier family 35, member F6	0.892865	0.91706	0.953076	1.06004	1.04446	1.1325	0.921	1.079	0.853569	0.00807123
Alg14	asparagine-linked glycosylation 14	1.04995	1.15713	1.04269	1.02157	0.962166	0.766499	1.08326	0.916743	1.18164	0.123229
Crip1	cysteine-rich protein 1 (intestinal)	1.07135	1.07449	1.17131	0.855968	0.89822	0.928657	1.10572	0.894282	1.23643	0.00560963
Fxr1	fragile X mental retardation gene 1, autosomal homolog	1.09204	1.13399	1.04949	1.04324	0.839177	0.842065	1.09184	0.908159	1.20226	0.0627882
Lrrfip2	leucine rich repeat (in FLII) interacting protein 2	1.21012	1.29472	1.20458	0.781767	0.778387	0.730431	1.23647	0.763528	1.61942	0.000146978
Mef2c	myocyte enhancer factor 2C	1.16063	1.23773	1.13771	0.955128	0.780545	0.728253	1.17869	0.821308	1.43514	0.00885812
Cenpa	centromere protein A	0.958201	1.04298	1.02221	1.04027	0.980687	0.955657	1.0078	0.992204	1.01572	0.685518
Ttc14	tetratricopeptide repeat domain 14	1.04857	0.981913	1.12743	0.880089	0.86862	1.09338	1.05264	0.947363	1.11112	0.279935
Ccna2	cyclin A2	1.43625	1.53326	1.57615	0.595453	0.336951	0.521936	1.51522	0.48478	3.12558	0.00029523
Tyms	thymidylate synthase	1.64612	1.64308	1.59584	0.412371	0.322211	0.380378	1.62835	0.371653	4.38136	2.21473e-06
Oaz3	ornithine decarboxylase antizyme 3	0.865348	0.942218	0.945727	1.07045	1.10878	1.06748	0.917764	1.08224	0.848026	0.0050154
Tdrkh	tudor and KH domain containing protein	0.973299	1.02189	0.974141	1.01278	1.01542	1.00246	0.989778	1.01022	0.979763	0.284065
Nexn	nexilin	0.746911	0.803108	0.762976	1.23258	1.24012	1.2143	0.770998	1.229	0.627337	1.54144e-05
Ppp1cc	protein phosphatase 1 catalytic subunit gamma	0.902212	0.918814	0.860187	1.07371	1.13038	1.11469	0.893738	1.10626	0.807889	0.000939601
Ints3	integrator complex subunit 3	1.22695	1.31573	1.29475	0.711893	0.720294	0.730393	1.27914	0.72086	1.77446	3.38608e-05
Rprd2	regulation of nuclear pre-mRNA domain containing 2	1.16272	1.22379	1.12243	0.847086	0.766061	0.877909	1.16965	0.830352	1.40862	0.00158947
Rufy3	RUN and FYVE domain containing 3	0.95578	1.03722	0.989692	1.01002	1.01628	0.991001	0.994232	1.00577	0.988531	0.666187
Rprd2	regulation of nuclear pre-mRNA domain containing 2	1.07667	1.25705	1.11347	0.877217	0.849527	0.826059	1.14907	0.850934	1.35036	0.00637388
Ap4b1	adaptor-related protein complex AP-4, beta 1	1.09607	1.17837	1.14279	0.842327	0.899077	0.841372	1.13907	0.860925	1.32308	0.000804675
Tsc22d2	TSC22 domain family, member 2	1.26894	1.3484	1.28786	0.70308	0.693794	0.697923	1.30173	0.698266	1.86424	1.51367e-05
Nup210l	nucleoporin 210-like	0.754484	0.809597	0.774437	1.21742	1.23737	1.20669	0.779506	1.22049	0.638681	1.81628e-05
Cfap69	cilia and flagella associated protein 69	0.857384	0.951831	0.997433	1.06623	1.02728	1.09984	0.935549	1.06445	0.878903	0.0495027
Tex13c2	TEX13 family member C2	1.0507	1.09813	1.07174	0.903795	0.935912	0.939721	1.07352	0.926476	1.15872	0.00118022
S100a4	S100 calcium binding protein A4	1.0094	0.903422	0.881286	1.16466	1.00746	1.03377	0.931371	1.06863	0.871557	0.093637
Krit1	KRIT1, ankyrin repeat containing	1.41714	1.33922	1.28328	0.651259	0.629302	0.6798	1.34655	0.653454	2.06066	7.51512e-05
Lrrc43	leucine rich repeat containing 43	1.07464	1.08699	1.10858	0.902063	0.998636	0.829082	1.09007	0.909927	1.19798	0.0228377
Nras	neuroblastoma ras oncogene	1.20466	1.25898	1.26138	0.750954	0.768417	0.755611	1.24167	0.758327	1.63738	1.49147e-05
Nub1	negative regulator of ubiquitin-like proteins 1	1.03315	1.16301	1.1016	0.899137	0.904175	0.89893	1.09925	0.900748	1.22038	0.00614169
Cdkl5	cyclin-dependent kinase-like 5	0.428244	0.471968	0.410705	1.5354	1.59228	1.5614	0.436972	1.56303	0.279568	1.34881e-06
Fubp1	far upstream element (FUSE) binding protein 1	1.15453	1.2034	0.862307	0.886349	0.897172	0.996234	1.07341	0.926585	1.15846	0.260368
Atp1a3	ATPase, Na+/K+ transporting, alpha 3 polypeptide	1.62324	1.84949	1.67728	0.259043	0.292401	0.298541	1.71667	0.283328	6.05895	3.2302e-05
Supt20	SPT20 SAGA complex component	1.07541	1.10489	1.07624	0.9195	0.923763	0.900206	1.08551	0.91449	1.18701	0.000145556
Dhx30	DEAH (Asp-Glu-Ala-His) box polypeptide 30	1.04118	1.26077	0.703701	1.06335	0.612655	1.31835	1.00188	0.998118	1.00377	0.989241
Pla2g12a	phospholipase A2, group XIIA	1.01431	1.05534	0.949126	0.973162	1.02584	0.982223	1.00626	0.993741	1.0126	0.738241
Ints1	integrator complex subunit 1	1.1385	1.24232	1.1383	0.840644	0.822711	0.817527	1.17304	0.826961	1.41849	0.000609369
Ttll7	tubulin tyrosine ligase-like family, member 7	1.04724	1.16942	0.96753	0.873123	0.993746	0.948945	1.0614	0.938605	1.13082	0.1473
Ehmt1	euchromatic histone methyltransferase 1	1.32019	1.42445	1.35236	0.627253	0.638756	0.636987	1.36567	0.634332	2.15292	1.92129e-05
Cpeb2	cytoplasmic polyadenylation element binding protein 2	1.29665	1.38408	1.1785	0.704354	0.737179	0.699237	1.28641	0.71359	1.80273	0.000704849
Usp33	ubiquitin specific peptidase 33	1.19356	1.23023	1.21466	0.81576	0.72724	0.818555	1.21281	0.787185	1.5407	0.00018043
Eif2b4	eukaryotic translation initiation factor 2B, subunit 4 delta	1.06718	1.053	0.958145	0.905653	1.00713	1.00889	1.02611	0.973892	1.05362	0.340757
0610012G03Rik	RIKEN cDNA 0610012G03 gene	0.984769	0.973958	0.928819	1.09997	0.993709	1.01878	0.962515	1.03748	0.927739	0.108222
Tcf4	transcription factor 4	0.978237	1.10654	1.06226	0.824672	1.03223	0.996057	1.04901	0.950987	1.10308	0.257264
Tspan9	tetraspanin 9	0.766924	0.971492	0.864732	1.07288	1.1793	1.14468	0.867716	1.13228	0.766341	0.0167281
Specc1	sperm antigen with calponin homology and coiled-coil domains 1	1.34721	1.41733	1.36933	0.625962	0.63242	0.607739	1.37796	0.62204	2.21523	4.26254e-06
Rbpj	recombination signal binding protein for immunoglobulin kappa J region	1.23771	1.3358	1.29186	0.699844	0.711897	0.722881	1.28846	0.71154	1.8108	3.83753e-05
Septin11	septin 11	1.38812	1.434	1.42419	0.583997	0.600289	0.569394	1.41544	0.58456	2.42138	9.43892e-07
Inpp5f	inositol polyphosphate-5-phosphatase F	1.29601	1.20369	1.27173	0.695772	0.744536	0.788268	1.25714	0.742859	1.6923	0.00018038
Clock	circadian locomotor output cycles kaput	1.17655	1.07757	1.22764	0.6837	1.0465	0.788035	1.16059	0.839414	1.38262	0.0509979
Ctbp1	C-terminal binding protein 1	1.12614	1.07625	1.12225	0.96286	0.732509	0.979986	1.10821	0.891785	1.24269	0.0564268
Zfp811	zinc finger protein 811	1.30134	1.3974	1.28799	0.647617	0.706684	0.658969	1.32891	0.67109	1.98023	7.18607e-05
Nup205	nucleoporin 205	1.1191	1.20874	1.15288	0.839786	0.849638	0.829846	1.16024	0.839757	1.38164	0.000278313
Dnm1	dynamin 1	1.25822	1.26112	1.34446	0.800348	0.642953	0.6929	1.28793	0.712067	1.80872	0.0004496
Gm21119	predicted gene, 21119	0.771526	0.837085	0.782175	1.18013	1.2272	1.20188	0.796929	1.20307	0.662412	7.68884e-05
Ube2a	ubiquitin-conjugating enzyme E2A	1.49635	1.56542	1.57888	0.45146	0.452051	0.455844	1.54688	0.453118	3.41386	1.79437e-06
Eno4	enolase 4	1.00736	1.07235	1.03192	0.950637	0.966264	0.971473	1.03721	0.962791	1.07729	0.0203086
N4bp2	NEDD4 binding protein 2	0.882386	0.92381	0.918456	1.06774	1.10098	1.10663	0.908217	1.09178	0.831866	0.000497519
Specc1	sperm antigen with calponin homology and coiled-coil domains 1	1.02062	1.46054	1.4323	0.720279	0.578476	0.787784	1.30449	0.695513	1.87558	0.0171087
Scn8a	sodium channel, voltage-gated, type VIII, alpha	1.46288	0.532901	1.50781	1.67795	0	0.818461	1.16786	0.832136	1.40345	0.593324
Hmgb1	high mobility group box 1	1.43036	1.52402	1.52086	0.50309	0.517681	0.503982	1.49175	0.508251	2.93506	5.93561e-06
Zeb2	zinc finger E-box binding homeobox 2	0.848705	0.978946	0.830581	1.13146	1.10343	1.10687	0.886077	1.11392	0.795457	0.00870343
Fam187b	family with sequence similarity 187, member B	0.38817	0.415271	0.367383	1.57817	1.64265	1.60836	0.390275	1.60973	0.242448	7.86817e-07
Sdad1	SDA1 domain containing 1	1.30446	1.36873	1.38909	0.649216	0.637419	0.651091	1.35409	0.645908	2.09642	1.05737e-05
Slbp	stem-loop binding protein	1.1732	1.30829	1.13958	0.799525	0.80943	0.76997	1.20702	0.792975	1.52215	0.00143842
Nsun7	NOL1/NOP2/Sun domain family, member 7	1.15372	1.12399	1.20055	0.971385	0.857207	0.693142	1.15942	0.840578	1.37931	0.0190024
Rab28	RAB28, member RAS oncogene family	1.11789	1.22937	1.25926	0.789176	0.806864	0.797439	1.20217	0.797827	1.50681	0.00073343
Atp8a1	ATPase, aminophospholipid transporter (APLT), class I, type 8A, member 1	0.988833	1.11339	1.01399	0.996434	0.963482	0.92387	1.03874	0.961262	1.0806	0.148996
Pum3	pumilio RNA-binding family member 3	1.26786	1.37985	1.32498	0.677197	0.695193	0.65492	1.32423	0.67577	1.95959	4.64428e-05
Nfu1	NFU1 iron-sulfur cluster scaffold	0.990206	1.07092	1.00014	0.992916	1.01274	0.933076	1.02042	0.979576	1.0417	0.306976
Naaladl2	N-acetylated alpha-linked acidic dipeptidase-like 2	0.78735	0.763773	0.752771	1.21369	1.31133	1.17109	0.767965	1.23204	0.62333	0.000408557
Dysf	dysferlin	0.986308	1.05902	1.02381	1.02505	0.960812	0.944997	1.02305	0.976953	1.04718	0.226126
Brpf1	bromodomain and PHD finger containing, 1	1.16641	1.25778	1.21159	0.797417	0.792095	0.774707	1.21193	0.788073	1.53784	9.98146e-05
Plekha5	pleckstrin homology domain containing, family A member 5	1.14683	1.19405	1.17909	0.82537	0.804537	0.850117	1.17333	0.826675	1.41933	5.50484e-05
Asb3	ankyrin repeat and SOCS box-containing 3	1.2528	1.46731	1.3473	0.597742	0.635764	0.699082	1.3558	0.644196	2.10465	0.000491649
Etnk1	ethanolamine kinase 1	0.882335	1.00529	0.803737	1.09631	1.10146	1.11086	0.897122	1.10288	0.813436	0.024921
Fancd2	Fanconi anemia, complementation group D2	1.2602	1.40552	1.38713	0.625158	0.683514	0.638478	1.35095	0.64905	2.08143	0.00013774
Zfp638	zinc finger protein 638	0.962754	0.998483	1.0066	0.997066	1.01957	1.01553	0.989278	1.01072	0.978784	0.229744
Tra2a	transformer 2 alpha	0.874317	0.976202	0.904646	1.09282	1.07964	1.07238	0.918389	1.08161	0.849093	0.00608252
Eif4g3	eukaryotic translation initiation factor 4 gamma, 3	1.17376	1.20461	1.19714	0.8137	0.79941	0.811383	1.19184	0.808164	1.47474	3.09409e-06
Prss47	protease, serine 47	0.876063	0.873087	0.909961	1.17997	1.04523	1.11569	0.88637	1.11363	0.795929	0.00502969
Cnbp	cellular nucleic acid binding protein	1.39772	1.46972	1.37553	0.559445	0.595042	0.602538	1.41432	0.585675	2.41486	1.22269e-05
Dnajb8	DnaJ heat shock protein family (Hsp40) member B8	1.01562	1.00344	0.975982	1.01693	0.974427	1.0136	0.998349	1.00165	0.996703	0.863281
Itfg2	integrin alpha FG-GAP repeat containing 2	1.07662	1.17586	1.05767	0.97427	0.87689	0.838683	1.10339	0.896614	1.23061	0.0192264
Gng12	guanine nucleotide binding protein (G protein), gamma 12	1.15538	1.25718	1.18507	0.810533	0.79316	0.798681	1.19921	0.800791	1.49753	0.00020225
Sinhcaf	SIN3-HDAC complex associated factor	1.06468	1.37661	1.29522	0.745407	0.782719	0.735366	1.2455	0.754497	1.65077	0.00653954
Rab11fip5	RAB11 family interacting protein 5 (class I)	0.950038	1.04611	0.995547	1.00604	1.01275	0.989509	0.997233	1.00277	0.994481	0.855954
C2cd5	C2 calcium-dependent domain containing 5	0.965036	1.10802	1.02673	0.964107	0.995695	0.940415	1.03326	0.966739	1.06881	0.208379
Plekha5	pleckstrin homology domain containing, family A member 5	1.16709	1.25764	1.17675	0.808203	0.805416	0.784898	1.20049	0.799506	1.50155	0.000172642
Zfp638	zinc finger protein 638	0.885347	0.847922	0.803628	1.17672	1.18039	1.106	0.845632	1.15437	0.73255	0.000798971
Lhx8	LIM homeobox protein 8	1.16714	1.23186	1.22755	0.752851	0.609009	1.01159	1.20885	0.79115	1.52796	0.0250807
Itpr1	inositol 1,4,5-trisphosphate receptor 1	1.53405	1.80969	1.59489	0.496382	0.278477	0.286502	1.64621	0.353787	4.65312	0.000299168
Rfc1	replication factor C (activator 1) 1	0.962305	1.05631	1.00392	0.989182	0.99931	0.988971	1.00751	0.992488	1.01514	0.612761
Smim4	small integral membrane protein 4	1.14697	1.26219	1.14562	0.840278	0.791029	0.813917	1.18493	0.815075	1.45376	0.000849827
Ndufa9	NADH:ubiquinone oxidoreductase subunit A9	0.865269	0.932249	0.900361	1.08297	1.11376	1.10539	0.899293	1.10071	0.817014	0.000712322
Gm42688	predicted gene 42688	0.847311	1.06917	0.9419	0.982515	1.04198	1.11712	0.952795	1.04721	0.909845	0.277406
Trmt1	tRNA methyltransferase 1	1.21767	1.32125	1.24602	0.741057	0.718167	0.755841	1.26165	0.738355	1.70872	9.01176e-05
Sdf2	stromal cell derived factor 2	1.06825	1.22557	1.06895	0.867173	0.923951	0.846107	1.12092	0.879077	1.27511	0.0134333
Slc9a3r2	solute carrier family 9 (sodium/hydrogen exchanger), member 3 regulator 2	0.907907	1.04084	0.927191	1.04521	1.03381	1.04504	0.958646	1.04135	0.920576	0.117975
Med6	mediator complex subunit 6	1.23706	1.34952	1.24223	0.728772	0.669422	0.773002	1.27627	0.723732	1.76345	0.000308903
Thop1	thimet oligopeptidase 1	1.0497	1.189	1.0799	0.886179	0.898002	0.897218	1.1062	0.893799	1.23764	0.00749019
Msh5	mutS homolog 5	1.23267	1.41624	1.37255	0.812512	0.844788	0.321242	1.34049	0.659514	2.03254	0.0187596
Dus3l	dihydrouridine synthase 3-like (S. cerevisiae)	1.35176	1.44687	1.38314	0.630816	0.605394	0.582021	1.39392	0.606077	2.29991	1.48441e-05
Fnbp4	formin binding protein 4	1.07559	1.18448	1.13112	0.889405	0.854667	0.864742	1.1304	0.869605	1.29989	0.00140065
Mfsd3	major facilitator superfamily domain containing 3	0.918187	0.931595	0.950186	1.14019	1.01661	1.04324	0.933323	1.06668	0.874981	0.0261075
Lims1	LIM and senescent cell antigen-like domains 1	1.16338	1.28414	1.23318	0.77972	0.790326	0.749248	1.2269	0.773098	1.58699	0.000256588
Pald1	phosphatase domain containing, paladin 1	1.07747	1.30943	1.17488	0.749001	0.890179	0.799044	1.18726	0.812741	1.46081	0.00900452
Hdac2	histone deacetylase 2	1.43317	1.43676	1.38546	0.579135	0.583269	0.582206	1.41846	0.581537	2.43916	9.21797e-07
Actr6	ARP6 actin-related protein 6	0.958379	1.05328	0.987341	1.01257	1.00264	0.985792	0.999666	1.00033	0.999332	0.982816
Cabcoco1	ciliary associated calcium binding coiled-coil 1	0.728879	0.782218	0.719801	1.28162	1.24164	1.24585	0.743633	1.25637	0.591891	2.49684e-05
Lratd1	LRAT domain containing 1	1.21909	1.22712	0.751658	0.94448	0.989691	0.867963	1.06596	0.934045	1.14123	0.45895
Tpmt	thiopurine methyltransferase	1.22596	1.30858	1.3	0.718512	0.762699	0.684255	1.27818	0.721822	1.77076	8.83774e-05
Auh	AU RNA binding protein/enoyl-coenzyme A hydratase	0.898613	0.972734	0.941015	1.06548	1.08104	1.04111	0.937454	1.06255	0.882272	0.00686779
Xrcc4	X-ray repair complementing defective repair in Chinese hamster cells 4	1.26374	1.34352	1.33591	0.678097	0.698815	0.679913	1.31439	0.685608	1.91712	1.80723e-05
Trim35	tripartite motif-containing 35	1.10511	1.23034	1.07505	0.851012	0.913392	0.825091	1.13684	0.863165	1.31705	0.00727944
Pdxdc1	pyridoxal-dependent decarboxylase domain containing 1	0.8946	0.946431	0.912251	1.07309	1.0978	1.07583	0.917761	1.08224	0.84802	0.000654044
Cenpk	centromere protein K	0.992201	0.960586	1.01468	1.0281	1.02835	0.976088	0.989156	1.01084	0.978544	0.406707
Bfar	bifunctional apoptosis regulator	1.02411	1.13407	1.09342	0.92789	0.932065	0.888436	1.08387	0.91613	1.1831	0.00867833
Mettl3	methyltransferase like 3	1.39559	1.4798	1.48159	0.551823	0.548181	0.543015	1.45233	0.547673	2.65182	5.86355e-06
Rrp36	ribosomal RNA processing 36	1.41394	1.45243	1.50076	0.576872	0.587863	0.468137	1.45571	0.54429	2.67451	3.73773e-05
Cebpz	CCAAT/enhancer binding protein zeta	1.41279	1.52166	1.4593	0.521088	0.55149	0.533675	1.46458	0.535418	2.7354	9.18459e-06
Luc7l	Luc7-like	1.18421	1.31843	1.26878	0.745447	0.743625	0.739516	1.25714	0.742862	1.69229	0.000195321
Prmt5	protein arginine N-methyltransferase 5	1.24198	1.35552	1.28867	0.719175	0.715493	0.679171	1.29539	0.704613	1.83844	7.4986e-05
Acy1	aminoacylase 1	1.10126	1.22205	1.14837	0.836418	0.831407	0.860487	1.15723	0.842771	1.37312	0.000974623
Sap130	Sin3A associated protein	1.16666	1.18066	1.20868	0.818237	0.812383	0.813386	1.18533	0.814669	1.45499	7.66357e-06
Atg4b	autophagy related 4B, cysteine peptidase	1.16083	1.29808	1.20282	0.797887	0.783428	0.756956	1.22058	0.779424	1.566	0.000479098
Coq10b	coenzyme Q10B	0.82936	0.926305	0.792099	1.16552	1.19178	1.09493	0.849255	1.15075	0.738004	0.00363545
Tex35	testis expressed 35	0.632152	0.695896	0.645898	1.36631	1.34532	1.31443	0.657982	1.34202	0.490293	9.85222e-06
Uimc1	ubiquitin interaction motif containing 1	1.4855	1.48132	1.51765	0.463096	0.541711	0.510722	1.49482	0.505176	2.95901	2.66737e-06
Suv39h2	suppressor of variegation 3-9 2	1.06798	1.1338	1.10398	0.885997	0.921545	0.886695	1.10192	0.898079	1.22697	0.000802561
1700019N19Rik	RIKEN cDNA 1700019N19 gene	0.778427	0.839598	0.819346	1.18459	1.19693	1.18111	0.812457	1.18754	0.684149	3.585e-05
Ubxn4	UBX domain protein 4	0.879235	0.871376	0.948086	1.06466	1.11992	1.11673	0.899566	1.10043	0.817464	0.00266684
Acbd3	acyl-Coenzyme A binding domain containing 3	0.880539	0.93458	0.880398	1.10684	1.09501	1.10264	0.898505	1.10149	0.815715	0.000381105
Ndufaf1	NADH:ubiquinone oxidoreductase complex assembly factor 1	1.09742	1.17985	1.14286	0.854526	0.853915	0.87143	1.14004	0.859957	1.3257	0.000335055
Acadl	acyl-Coenzyme A dehydrogenase, long-chain	1.09508	1.12911	1.16585	0.872477	0.868293	0.869186	1.13001	0.869985	1.29889	0.000221417
Sun5	Sad1 and UNC84 domain containing 5	0.838212	0.895924	0.871132	1.16117	1.13149	1.10207	0.868423	1.13158	0.767444	0.000385692
Uap1	UDP-N-acetylglucosamine pyrophosphorylase 1	1.4225	1.49301	1.46524	0.539416	0.543748	0.536092	1.46025	0.539752	2.70541	1.50723e-06
Pole3	polymerase (DNA directed), epsilon 3 (p17 subunit)	0.867502	0.907043	0.876477	1.08517	1.14377	1.12003	0.883674	1.11633	0.791591	0.000364008
Manba	mannosidase, beta A, lysosomal	1.09702	1.25559	1.09111	0.870981	0.863662	0.821639	1.14791	0.852094	1.34716	0.00616764
Fahd2a	fumarylacetoacetate hydrolase domain containing 2A	0.800191	0.886806	0.817291	1.18048	1.17048	1.14475	0.834763	1.16524	0.716389	0.000317984
Tgfbr3	transforming growth factor, beta receptor III	0.864734	0.964511	1.18989	1.17243	0.81642	0.992013	1.00638	0.99362	1.01284	0.93213
Zfp326	zinc finger protein 326	0.899901	0.948506	0.923917	1.05572	1.10002	1.07193	0.924108	1.07589	0.858923	0.00135475
2210016L21Rik	RIKEN cDNA 2210016L21 gene	1.21306	1.32297	1.24277	0.692628	0.743889	0.784677	1.2596	0.740398	1.70125	0.000252287
Lrp6	low density lipoprotein receptor-related protein 6	1.5074	1.23834	1.16362	0.941044	0.312324	0.837277	1.30312	0.696882	1.86993	0.0516263
Plbd1	phospholipase B domain containing 1	0.733964	0.800079	0.763362	1.22876	1.22754	1.24629	0.765802	1.2342	0.620485	1.99407e-05
Cmas	cytidine monophospho-N-acetylneuraminic acid synthetase	1.24847	1.35223	1.27953	0.70725	0.710453	0.702057	1.29341	0.706587	1.83051	4.49593e-05
Rusf1	RUS family member 1	0.934543	1.01361	0.971696	1.0025	1.06461	1.01305	0.973284	1.02672	0.947959	0.147742
Abcg2	ATP binding cassette subfamily G member 2 (Junior blood group)	0.811741	0.850139	0.791451	1.16492	1.15822	1.22352	0.817777	1.18222	0.691728	0.000173036
Sh3gl3	SH3-domain GRB2-like 3	1.14554	1.28923	1.17928	0.800099	0.800696	0.785153	1.20468	0.795316	1.51472	0.000721888
Nsmce1	NSE1 homolog, SMC5-SMC6 complex component	0.935808	1.0305	0.940852	1.00535	1.06874	1.01875	0.969053	1.03095	0.939964	0.163424
Dlx6	distal-less homeobox 6	0.990358	1.06771	1.01227	0.98918	1.01793	0.922551	1.02345	0.976553	1.04802	0.267542
Il4i1	interleukin 4 induced 1	0.935683	1.00424	0.936824	1.04592	1.04422	1.03312	0.958915	1.04109	0.921072	0.0233732
Ino80b	INO80 complex subunit B	1.01266	1.08347	1.14922	0.869529	0.929977	0.955145	1.08178	0.918217	1.17813	0.0251905
Eri1	exoribonuclease 1	1.15116	1.33366	1.22285	0.757325	0.77225	0.762758	1.23589	0.764111	1.61742	0.000897165
Saraf	store-operated calcium entry-associated regulatory factor	0.958181	0.963907	0.989335	1.01869	1.05136	1.01852	0.970474	1.02953	0.942642	0.0152656
Stt3b	STT3, subunit of the oligosaccharyltransferase complex, homolog B (S. cerevisiae)	0.728028	0.770714	0.750987	1.23537	1.27048	1.24442	0.74991	1.25009	0.599884	6.58184e-06
Mon1a	MON1 homolog A, secretory traffciking associated	1.0228	1.14046	1.14921	0.755824	1.17254	0.759168	1.10416	0.895844	1.23253	0.222156
Ints7	integrator complex subunit 7	1.21193	1.28475	1.24857	0.756706	0.743047	0.754999	1.24842	0.751584	1.66105	2.06206e-05
Flvcr2	feline leukemia virus subgroup C cellular receptor 2	1.08527	1.00956	1.07951	0.934757	0.958782	0.932115	1.05812	0.941885	1.1234	0.0107366
Ppp1r32	protein phosphatase 1, regulatory subunit 32	1.02729	1.09448	1.04387	0.950082	0.936609	0.947664	1.05521	0.944785	1.11688	0.00587376
Gak	cyclin G associated kinase	1.14585	1.24455	1.19607	0.805521	0.797613	0.810397	1.19549	0.80451	1.48598	0.000168906
Pck2	phosphoenolpyruvate carboxykinase 2 (mitochondrial)	1.21719	1.28273	1.22783	0.767081	0.771379	0.733785	1.24259	0.757415	1.64056	3.26565e-05
Ranbp10	RAN binding protein 10	1.18716	1.27699	1.19651	0.754066	0.7897	0.795578	1.22022	0.779782	1.56482	0.000148503
Qpct	glutaminyl-peptide cyclotransferase (glutaminyl cyclase)	0.975012	1.09822	1.01545	0.999314	0.97462	0.937384	1.02956	0.970439	1.06092	0.217955
Dlgap5	DLG associated protein 5	1.40295	1.43422	1.32732	0.636205	0.591534	0.607771	1.38816	0.611837	2.26884	2.26003e-05
Ccdc33	coiled-coil domain containing 33	1.05587	1.11326	1.20619	0.868922	0.882212	0.873545	1.12511	0.874893	1.28599	0.00470969
Gnptg	N-acetylglucosamine-1-phosphotransferase, gamma subunit	1.11663	1.32956	1.28036	1.01091	0.35683	0.905703	1.24219	0.757815	1.63917	0.0850935
Ncapd2	non-SMC condensin I complex, subunit D2	1.35919	1.47498	1.40709	0.591109	0.579661	0.58797	1.41375	0.586247	2.41153	1.64456e-05
Fndc3b	fibronectin type III domain containing 3B	0.819249	1.04968	0.860626	1.0879	1.08001	1.10254	0.90985	1.09015	0.83461	0.0645849
Serpina3k	serine (or cysteine) peptidase inhibitor, clade A, member 3K	1.02509	1.15716	1.06849	0.958335	0.895679	0.89524	1.08358	0.916418	1.18241	0.0193397
Chtf18	CTF18, chromosome transmission fidelity factor 18	1.15624	1.24833	1.21635	0.803568	0.805589	0.769922	1.20697	0.793026	1.52198	0.000146997
Acad11	acyl-Coenzyme A dehydrogenase family, member 11	1.04498	1.12351	1.07376	0.911406	0.93385	0.912501	1.08075	0.919252	1.17568	0.00256975
Lrp1	low density lipoprotein receptor-related protein 1	0.974905	0.956375	1.04096	0.979169	1.00243	1.04616	0.990748	1.00925	0.981665	0.597604
Ints9	integrator complex subunit 9	1.22078	1.31468	1.25242	0.749298	0.735725	0.727094	1.26263	0.737373	1.71233	4.98141e-05
Thoc5	THO complex 5	1.04787	1.11628	1.10187	0.915312	0.913111	0.905564	1.08867	0.911329	1.1946	0.00108278
Specc1l	sperm antigen with calponin homology and coiled-coil domains 1-like	1.29678	1.47183	1.3595	0.632492	0.631241	0.60816	1.37604	0.623964	2.20531	0.000130986
Selenof	selenoprotein F	0.818926	0.855123	0.824486	1.15936	1.20376	1.13834	0.832845	1.16716	0.713568	0.00011593
Ckap5	cytoskeleton associated protein 5	1.17362	1.28495	1.19095	0.777276	0.787785	0.785418	1.21651	0.783493	1.55267	0.000238042
Syngr4	synaptogyrin 4	0.770721	0.783609	0.765822	1.2046	1.26729	1.20795	0.773384	1.22662	0.630502	2.74727e-05
Rnf139	ring finger protein 139	0.893688	0.960762	0.915411	1.05724	1.09923	1.07366	0.923287	1.07671	0.857505	0.00272417
Glb1l2	galactosidase, beta 1-like 2	1.30196	1.23616	1.23136	0.764341	0.754345	0.711835	1.25649	0.743507	1.68996	5.14081e-05
Cog6	component of oligomeric golgi complex 6	0.95769	1.06373	1.0099	0.979825	1.02295	0.965913	1.01044	0.989562	1.0211	0.583992
Mrps35	mitochondrial ribosomal protein S35	1.06034	1.13537	1.08203	0.912549	0.931308	0.878403	1.09258	0.90742	1.20405	0.00241495
Ccdc174	coiled-coil domain containing 174	1.20466	1.28573	1.1685	0.828839	0.778839	0.733434	1.21963	0.780371	1.56288	0.000579569
Tbcc	tubulin-specific chaperone C	1.12894	1.23038	1.21405	0.799407	0.83328	0.793945	1.19112	0.808878	1.47256	0.000347162
Vcpip1	valosin containing protein (p97)/p47 complex interacting protein 1	1.14034	1.25597	1.19159	0.804432	0.807789	0.799873	1.19597	0.804031	1.48747	0.000306243
Pdcd2	programmed cell death 2	1.22592	1.52784	1.2538	0.685551	0.62995	0.676933	1.33586	0.664145	2.01139	0.00235976
Fam183b	family with sequence similarity 183, member B	0.857541	1.01102	0.825452	1.17936	1.134	0.99262	0.898005	1.10199	0.814891	0.0638649
Acad8	acyl-Coenzyme A dehydrogenase family, member 8	1.16464	1.24246	1.1824	0.789407	0.820803	0.800289	1.1965	0.8035	1.48911	9.99685e-05
Haspin	histone H3 associated protein kinase	0.794419	0.858404	0.839956	1.15394	1.19598	1.15731	0.830926	1.16907	0.710756	0.000131358
Parn	poly(A)-specific ribonuclease (deadenylation nuclease)	1.15278	1.23074	1.1599	0.818498	0.827429	0.810645	1.18114	0.818857	1.44243	0.000139339
Slc22a18	solute carrier family 22 (organic cation transporter), member 18	0.777533	0.803748	0.741029	1.25725	1.18493	1.23551	0.774103	1.2259	0.631459	8.75265e-05
Trim56	tripartite motif-containing 56	1.08898	1.22107	1.2815	1.27792	0.509537	0.62099	1.19718	0.802817	1.49123	0.184694
Cog7	component of oligomeric golgi complex 7	1.02264	1.08033	1.00965	0.969372	0.972105	0.945891	1.03754	0.962456	1.07802	0.0320304
Vamp8	vesicle-associated membrane protein 8	1.0832	1.13669	1.16298	0.844482	0.914529	0.858119	1.12762	0.872376	1.29259	0.00130586
Isg20l2	interferon stimulated exonuclease gene 20-like 2	0.895336	0.976525	0.880454	1.05798	1.10774	1.08196	0.917438	1.08256	0.847469	0.00757667
Cdc42ep1	CDC42 effector protein (Rho GTPase binding) 1	1.13246	1.03397	0.948306	1.07579	0.606625	1.20284	1.03825	0.961752	1.07954	0.706318
Rtn4ip1	reticulon 4 interacting protein 1	1.01995	1.08814	1.0097	0.970325	0.980705	0.931173	1.03927	0.960734	1.08174	0.0529778
Llgl1	LLGL1 scribble cell polarity complex component	1.17193	1.30974	1.21913	0.815972	0.741939	0.741279	1.2336	0.766397	1.60962	0.000595703
Uaca	uveal autoantigen with coiled-coil domains and ankyrin repeats	0.916842	1.01289	0.926928	1.04271	1.06558	1.03505	0.952221	1.04778	0.908799	0.039839
Casc1	cancer susceptibility candidate 1	0.796871	0.867606	0.807143	1.17276	1.18896	1.16666	0.823873	1.17613	0.700497	0.000106891
Hscb	HscB iron-sulfur cluster co-chaperone	0.996955	1.06259	1.01611	1.00653	0.98377	0.934047	1.02522	0.974783	1.05174	0.156382
Celf1	CUGBP, Elav-like family member 1	1.14366	1.17134	1.2336	0.803651	0.820906	0.826846	1.18287	0.817134	1.44758	0.0001845
Arfgap3	ADP-ribosylation factor GTPase activating protein 3	1.1604	1.23805	1.21915	0.786763	0.79687	0.798765	1.20587	0.794132	1.51847	6.41397e-05
Ppp4r2	protein phosphatase 4, regulatory subunit 2	1.26196	1.31595	1.28203	0.727762	0.716615	0.69568	1.28665	0.713352	1.80366	6.25244e-06
Commd5	COMM domain containing 5	1.2797	1.38474	1.22732	0.703856	0.746332	0.658054	1.29725	0.702747	1.84597	0.000355474
Trmt1l	tRNA methyltransferase 1 like	1.28966	1.38932	1.35788	0.645786	0.656059	0.6613	1.34562	0.654381	2.05632	2.0384e-05
Ints10	integrator complex subunit 10	1.24548	1.34436	1.26078	0.701641	0.738371	0.709377	1.28354	0.716463	1.79149	6.48862e-05
Jmy	junction-mediating and regulatory protein	0.726718	1.62856	0.76134	0.884724	0.935423	1.06324	1.03887	0.961129	1.08089	0.808163
Polr2a	polymerase (RNA) II (DNA directed) polypeptide A	1.03628	1.12587	1.0598	0.934453	0.934535	0.909056	1.07399	0.926015	1.15979	0.00624832
Klhdc3	kelch domain containing 3	1.1229	1.21968	1.0822	0.850673	0.867496	0.857046	1.14159	0.858405	1.3299	0.0023183
Lrrc40	leucine rich repeat containing 40	1.24137	1.32882	1.28775	0.689782	0.713189	0.739092	1.28598	0.714021	1.80104	3.89687e-05
Alas1	aminolevulinic acid synthase 1	1.07256	1.22802	1.0548	0.916694	0.839821	0.888107	1.11846	0.881541	1.26876	0.0163004
Spatc1	spermatogenesis and centriole associated 1	0.684904	0.869616	0.715739	1.24228	1.25679	1.23067	0.756753	1.24325	0.60869	0.00107836
Gapdhs	glyceraldehyde-3-phosphate dehydrogenase, spermatogenic	0.776868	0.845597	0.793757	1.15756	1.21489	1.21133	0.805407	1.19459	0.674211	0.000150533
Arhgef7	Rho guanine nucleotide exchange factor (GEF7)	1.30596	1.33891	1.30542	0.686716	0.692527	0.670464	1.31676	0.683236	1.92725	1.02627e-06
Pdia4	protein disulfide isomerase associated 4	0.823836	0.876579	0.837119	1.14025	1.17489	1.14732	0.845845	1.15416	0.732869	8.51047e-05
Slc4a2	solute carrier family 4 (anion exchanger), member 2	0.97299	1.03451	1.0146	0.988513	1.01812	0.971266	1.00737	0.992634	1.01484	0.551847
Dab2	disabled 2, mitogen-responsive phosphoprotein	1.12481	1.22433	1.15947	0.821873	0.85193	0.817591	1.16954	0.830465	1.40829	0.000401927
Apeh	acylpeptide hydrolase	1.21328	1.30156	1.25505	0.742164	0.752414	0.735539	1.25663	0.743372	1.69044	3.86374e-05
Homez	homeodomain leucine zipper-encoding gene	0.942891	1.06986	0.95956	0.980216	0.998743	1.04873	0.990769	1.00923	0.981708	0.701308
Eif4g3	eukaryotic translation initiation factor 4 gamma, 3	1.17089	1.25963	1.07578	0.754131	0.821334	0.918229	1.16877	0.831231	1.40607	0.00908572
Utp25	UTP25 small subunit processome component	1.39371	1.5685	1.39198	0.570721	0.525691	0.549399	1.4514	0.548604	2.64562	0.000113544
Igsf8	immunoglobulin superfamily, member 8	1.13615	1.21975	1.18347	0.923941	0.824378	0.712315	1.17979	0.820211	1.4384	0.0054367
Srpk2	serine/arginine-rich protein specific kinase 2	1.07156	1.14871	1.09592	0.889102	0.910321	0.884387	1.1054	0.894604	1.23563	0.000945432
Btd	biotinidase	1.0857	1.11004	1.15626	0.911727	0.853383	0.882883	1.11734	0.882664	1.26587	0.000921898
Mybl1	myeloblastosis oncogene-like 1	0.989593	1.04643	1.06188	0.951397	0.994432	0.95627	1.03263	0.967366	1.06747	0.0650096
Arsb	arylsulfatase B	1.16893	1.26032	1.21316	0.814919	0.739506	0.803159	1.21414	0.785861	1.54498	0.000264317
Msrb3	methionine sulfoxide reductase B3	1.13033	1.18513	1.14762	0.811332	0.820733	0.904855	1.15436	0.84564	1.36507	0.000801431
Cluh	clustered mitochondria (cluA/CLU1) homolog	1.35315	1.44213	1.38746	0.601345	0.60365	0.612265	1.39425	0.605753	2.30167	7.1757e-06
Pcgf1	polycomb group ring finger 1	1.26946	1.36599	1.30151	0.701851	0.694	0.667186	1.31232	0.687679	1.90833	3.25551e-05
Adam25	a disintegrin and metallopeptidase domain 25 (testase 2)	0.680544	0.727493	0.686955	1.29116	1.30949	1.30435	0.698331	1.30167	0.536489	2.72452e-06
Smarca4	SWI/SNF related, matrix associated, actin dependent regulator of chromatin, subfamily a, member 4	1.1085	1.26014	1.17349	0.824558	0.832203	0.801115	1.18071	0.819292	1.44113	0.00129424
Dennd4b	DENN/MADD domain containing 4B	1.13788	1.17182	1.1998	0.825388	0.801186	0.863923	1.16983	0.830166	1.40916	0.000185826
Ecsit	ECSIT signalling integrator	1.14025	1.19339	1.1851	0.823578	0.829331	0.828341	1.17292	0.827083	1.41814	3.13777e-05
Brd9	bromodomain containing 9	0.923037	1.02315	0.999118	0.993913	1.01629	1.04449	0.981768	1.01823	0.964188	0.338004
Xrcc6	X-ray repair complementing defective repair in Chinese hamster cells 6	1.39249	1.4562	1.42305	0.551081	0.60041	0.576772	1.42391	0.576088	2.47169	3.38572e-06
Cacnb1	calcium channel, voltage-dependent, beta 1 subunit	1.00412	1.00012	1.08371	0.977388	1.0171	0.917564	1.02932	0.970683	1.0604	0.213961
Rprd1b	regulation of nuclear pre-mRNA domain containing 1B	1.0892	1.19043	1.14493	0.857909	0.876838	0.840686	1.14152	0.858478	1.32971	0.000806108
Oxct2b	3-oxoacid CoA transferase 2B	0.47124	0.527997	0.451269	1.47508	1.51989	1.55453	0.483502	1.5165	0.318828	5.84963e-06
Chml	choroideremia-like	1.10565	1.00828	1.12515	0.984359	0.936038	0.840528	1.07969	0.920308	1.17318	0.0456479
Ssx2ip	synovial sarcoma, X 2 interacting protein	0.637953	0.677103	0.65468	1.32401	1.37033	1.33593	0.656579	1.34342	0.488736	2.77346e-06
Ezh1	enhancer of zeste 1 polycomb repressive complex 2 subunit	1.20883	1.35747	1.251	0.718236	0.714137	0.750329	1.27243	0.727567	1.74889	0.000283075
4933427D14Rik	RIKEN cDNA 4933427D14 gene	1.02253	1.15389	1.04135	0.873423	0.938179	0.970628	1.07259	0.92741	1.15654	0.0439158
Atpaf2	ATP synthase mitochondrial F1 complex assembly factor 2	1.02354	1.08814	1.08282	0.94323	0.930155	0.932122	1.06483	0.935169	1.13865	0.00355509
Mfap3	microfibrillar-associated protein 3	1.37726	1.53754	1.68069	0.631289	0.496265	0.276959	1.53183	0.468171	3.27194	0.00141975
Cd68	CD68 antigen	1.64619	1.03251	0.97267	0.766663	0.818772	0.763197	1.21712	0.782877	1.55468	0.114719
Cpne2	copine II	1.2589	1.27935	1.23058	0.719849	0.733182	0.778132	1.25628	0.743721	1.68918	2.23892e-05
Bcl11b	B cell leukemia/lymphoma 11B	1.01874	1.0467	1.11636	0.936337	1.00032	0.881539	1.0606	0.939397	1.12903	0.0542866
Eef1d	eukaryotic translation elongation factor 1 delta (guanine nucleotide exchange protein)	0.956398	1.04277	0.996502	0.995254	1.01156	0.997516	0.998557	1.00144	0.997117	0.915221
Dbn1	drebrin 1	1.24609	1.32303	1.3174	0.702971	0.692025	0.718491	1.2955	0.704496	1.83891	2.19275e-05
Smoc1	SPARC related modular calcium binding 1	0.693689	0.763258	0.721428	1.27629	1.25838	1.28695	0.726125	1.27387	0.570013	1.50909e-05
Tfap2a	transcription factor AP-2, alpha	0.673518	0.748211	0.69863	1.26823	1.3098	1.30161	0.706786	1.29321	0.546535	2.07306e-05
Madd	MAP-kinase activating death domain	1.14123	1.2445	1.38521	0.69896	0.725041	0.805065	1.25698	0.743022	1.69171	0.00269258
Wdhd1	WD repeat and HMG-box DNA binding protein 1	1.47971	1.5817	1.52389	0.480999	0.461109	0.472585	1.52844	0.471564	3.2412	3.91855e-06
Rad51ap1	RAD51 associated protein 1	1.18615	1.25881	1.16886	0.810853	0.805058	0.770261	1.20461	0.795391	1.51449	0.000174672
Steap3	STEAP family member 3	0.838446	0.977039	0.836798	1.12207	1.11316	1.11248	0.884094	1.11591	0.792266	0.00761393
Marchf5	membrane associated ring-CH-type finger 5	0.960441	1.02746	0.966449	1.01922	0.988117	1.03831	0.984783	1.01522	0.970022	0.305609
Glyctk	glycerate kinase	0.855798	0.926934	0.876384	1.10135	1.1042	1.13533	0.886372	1.11363	0.795932	0.000668739
Shroom3	shroom family member 3	1.03711	1.10304	1.03256	0.954733	0.932684	0.939881	1.05757	0.942433	1.12217	0.00826799
Foxp1	forkhead box P1	1.03979	1.1827	1.07448	0.947217	0.922924	0.832883	1.09899	0.901008	1.21974	0.0232064
Rcor2	REST corepressor 2	1.47012	1.59287	1.5176	0.471977	0.478593	0.468842	1.52686	0.473137	3.2271	7.97742e-06
Men1	multiple endocrine neoplasia 1	1.30412	1.38575	1.41355	0.632683	0.625963	0.637939	1.36781	0.632195	2.16358	2.40326e-05
Nup210	nucleoporin 210	1.35757	1.43095	1.4104	0.604096	0.596751	0.600236	1.39964	0.600361	2.33133	3.40178e-06
Pnkd	paroxysmal nonkinesiogenic dyskinesia	1.02047	1.02628	0.934472	1.07042	0.954753	0.993603	0.993741	1.00626	0.98756	0.795205
St3gal5	ST3 beta-galactoside alpha-2,3-sialyltransferase 5	0.995063	1.18343	1.02516	0.950414	0.931986	0.913947	1.06788	0.932116	1.14566	0.0841224
Cnot4	CCR4-NOT transcription complex, subunit 4	1.26807	1.43229	1.34542	0.655275	0.660474	0.638473	1.34859	0.651408	2.07027	0.000129518
Odad3	outer dynein arm docking complex subunit 3	0.873673	0.981077	0.966418	1.03528	1.08321	1.06035	0.940389	1.05961	0.887486	0.0305395
Hyls1	HYLS1, centriolar and ciliogenesis associated	1.11394	1.18952	1.12002	0.879127	0.879985	0.81741	1.14116	0.85884	1.32872	0.000899114
Ankrd7	ankyrin repeat domain 7	0.887275	0.989596	0.914776	0.998763	1.14605	1.06354	0.930549	1.06945	0.870119	0.0570871
Zkscan3	zinc finger with KRAB and SCAN domains 3	1.02963	1.17278	1.09303	0.925911	0.920162	0.858484	1.09848	0.901519	1.21848	0.0135019
Rdh12	retinol dehydrogenase 12	0.976228	1.04016	0.996044	0.973987	1.03367	0.979918	1.00414	0.995857	1.00832	0.772488
Dgcr2	DiGeorge syndrome critical region gene 2	0.988761	1.13419	1.04746	0.867987	0.983992	0.977608	1.0568	0.943196	1.12045	0.115091
Dpysl4	dihydropyrimidinase-like 4	1.18012	1.2776	1.20014	0.737221	0.806735	0.798178	1.21929	0.780711	1.56177	0.000287351
Ank1	ankyrin 1, erythroid	0.670413	0.74626	0.690843	1.28023	1.27855	1.33371	0.702505	1.29749	0.541432	3.33673e-05
Rdh13	retinol dehydrogenase 13 (all-trans and 9-cis)	1.12921	1.20926	1.1428	0.822955	0.87042	0.825356	1.16042	0.839577	1.38215	0.000387436
Pgap2	post-GPI attachment to proteins 2	0.817006	0.967809	0.876802	1.02514	1.11721	1.19604	0.887206	1.11279	0.797277	0.0268763
Ankrd42	ankyrin repeat domain 42	0.998245	1.08756	1.01495	0.967063	0.979528	0.952661	1.03358	0.966417	1.0695	0.0778896
Enpp1	ectonucleotide pyrophosphatase/phosphodiesterase 1	1.2091	1.21795	1.25543	0.803267	0.768274	0.745972	1.2275	0.772504	1.58898	3.17239e-05
Syvn1	synovial apoptosis inhibitor 1, synoviolin	0.828495	0.880474	0.863626	1.14794	1.17106	1.1084	0.857532	1.14247	0.750595	0.00028149
Pcbd2	pterin 4 alpha carbinolamine dehydratase/dimerization cofactor of hepatocyte nuclear factor 1 alpha (TCF1) 2	0.977745	1.09089	0.993559	0.962016	0.989838	0.985948	1.02073	0.979267	1.04234	0.318577
Prpf40b	pre-mRNA processing factor 40B	1.04382	1.09356	0.988286	0.924264	1.12729	0.822786	1.04189	0.958113	1.08744	0.425613
Znhit1	zinc finger, HIT domain containing 1	0.926719	0.983868	1.01306	1.03267	1.01945	1.02424	0.974548	1.02545	0.95036	0.118168
Snx29	sorting nexin 29	0.861383	1.0034	1.04122	1.05252	1.03519	1.00628	0.96867	1.03133	0.939243	0.3287
Pdzk1	PDZ domain containing 1	1.28056	1.41517	1.34704	0.647103	0.667698	0.642432	1.34759	0.652411	2.06555	6.19842e-05
Sorbs2	sorbin and SH3 domain containing 2	1.30582	1.3516	1.35303	0.666673	0.665155	0.657726	1.33682	0.663185	2.01575	1.78648e-06
Cdc23	CDC23 cell division cycle 23	0.888868	0.956867	0.947744	1.01874	1.13851	1.04927	0.93116	1.06884	0.871187	0.0300571
Adck2	aarF domain containing kinase 2	0.996656	1.11941	1.01022	0.982856	0.949666	0.941195	1.04209	0.957906	1.08789	0.108534
Osgep	O-sialoglycoprotein endopeptidase	1.21507	1.35945	1.30642	0.714051	0.673912	0.731087	1.29365	0.70635	1.83146	0.000206753
Sphkap	SPHK1 interactor, AKAP domain containing	1.01306	1.01207	1.07223	1.05909	0.943783	0.899776	1.03245	0.967548	1.06708	0.276043
Nfya	nuclear transcription factor-Y alpha	1.23487	1.21397	1.36723	0.708817	0.752133	0.722976	1.27202	0.727975	1.74735	0.000394023
Tmem33	transmembrane protein 33	0.976547	1.03228	0.996849	1.00861	1.00809	0.977634	1.00189	0.99811	1.00379	0.853755
Pou2f1	POU domain, class 2, transcription factor 1	1.31501	1.4956	1.4111	0.58812	0.605012	0.58517	1.40723	0.592767	2.37401	0.000101021
Poli	polymerase (DNA directed), iota	1.12043	1.0703	1.19805	0.901261	0.846746	0.863211	1.12959	0.870406	1.29778	0.00306664
Glcci1	glucocorticoid induced transcript 1	1.22516	1.49589	1.49549	0.62083	0.632862	0.529769	1.40551	0.594487	2.36425	0.00106985
Trmt10a	tRNA methyltransferase 10A	1.17382	1.27432	1.27975	0.756035	0.769117	0.746958	1.24263	0.75737	1.64072	0.000157521
Gpatch11	G patch domain containing 11	1.15406	1.22442	1.2558	0.77459	0.805587	0.785544	1.21143	0.788574	1.53623	0.000176362
Dhx34	DEAH (Asp-Glu-Ala-His) box polypeptide 34	1.00928	1.17919	1.08232	0.866875	0.950288	0.912049	1.09026	0.909737	1.19844	0.0300896
Bscl2	Berardinelli-Seip congenital lipodystrophy 2 (seipin)	0.664186	0.68445	0.685224	1.30816	1.3391	1.31888	0.677953	1.32205	0.512806	5.85222e-07
Chid1	chitinase domain containing 1	0.731176	0.768731	0.740326	1.23476	1.26346	1.26155	0.746744	1.25326	0.595844	4.13805e-06
Suds3	suppressor of defective silencing 3 homolog (S. cerevisiae)	1.14823	1.19199	1.11268	0.809183	0.875926	0.861994	1.15097	0.849034	1.35562	0.000595559
Ei24	etoposide induced 2.4 mRNA	1.00315	1.13323	1.08568	0.93585	0.912243	0.929842	1.07402	0.925978	1.15988	0.018619
Xpo4	exportin 4	1.27308	1.32727	1.34779	0.688899	0.680014	0.682953	1.31604	0.683956	1.92417	9.44525e-06
Psmb9	proteasome (prosome, macropain) subunit, beta type 9 (large multifunctional peptidase 2)	1.46608	0.62562	1.08092	0.882001	0.900375	1.045	1.05754	0.942458	1.12211	0.667125
Syncrip	synaptotagmin binding, cytoplasmic RNA interacting protein	1.20365	1.2478	1.11379	0.87829	0.750721	0.805756	1.18841	0.811589	1.4643	0.00222272
Otud4	OTU domain containing 4	1.08077	1.17984	1.1698	0.860295	0.850722	0.858572	1.14347	0.85653	1.335	0.000817646
Scnm1	sodium channel modifier 1	1.19521	1.38797	1.15815	0.723055	0.782687	0.752924	1.24711	0.752889	1.65643	0.00252028
Agpat1	1-acylglycerol-3-phosphate O-acyltransferase 1 (lysophosphatidic acid acyltransferase, alpha)	0.837926	0.944173	0.841634	1.13807	1.12903	1.10916	0.874578	1.12542	0.777111	0.00219463
Osmr	oncostatin M receptor	0.909047	1.11751	0.932733	1.0045	1.01762	1.01859	0.986431	1.01357	0.973225	0.70224
Tmem70	transmembrane protein 70	1.14429	1.30074	1.11713	0.858002	0.76296	0.81687	1.18739	0.812611	1.4612	0.00412121
Pou5f2	POU domain class 5, transcription factor 2	1.2091	1.28446	1.29643	0.698066	0.742015	0.769924	1.26333	0.736669	1.71492	0.000106382
Ndufa12	NADH:ubiquinone oxidoreductase subunit A12	0.793975	0.908698	0.858589	1.11208	1.14714	1.17952	0.853754	1.14625	0.744826	0.00160953
Dynlt2a3	dynein light chain Tctex-type 2A3	1.18476	1.2146	1.14384	0.838333	0.828307	0.790162	1.18107	0.818934	1.4422	0.000136684
Dxo	decapping exoribonuclease	1.17005	1.22116	1.12622	0.814231	0.855205	0.813132	1.17248	0.827523	1.41685	0.000358588
Fastkd5	FAST kinase domains 5	1.1148	1.21394	1.17158	0.833246	0.813611	0.852821	1.16677	0.833226	1.40031	0.000416166
Eif2d	eukaryotic translation initiation factor 2D	1.28236	1.48536	1.44562	0.545743	0.629274	0.611633	1.40445	0.59555	2.35824	0.000271714
Tktl2	transketolase-like 2	1.12189	1.18892	1.18227	0.821672	0.846371	0.838875	1.16436	0.835639	1.39338	0.00012863
Ccser2	coiled-coil serine rich 2	0.759552	0.804064	0.781829	1.25188	1.21067	1.192	0.781815	1.21818	0.641787	3.71789e-05
Kctd12	potassium channel tetramerisation domain containing 12	1.40157	1.509	1.45056	0.549896	0.551434	0.537547	1.45371	0.546293	2.66104	8.49271e-06
Rbbp5	retinoblastoma binding protein 5, histone lysine methyltransferase complex subunit	1.21664	1.29238	1.30347	0.725233	0.732452	0.729831	1.27083	0.729172	1.74284	3.84267e-05
Cep57l1	centrosomal protein 57-like 1	0.847029	0.91618	1.01844	1.08047	1.10361	1.03428	0.927217	1.07278	0.86431	0.0537739
Usp37	ubiquitin specific peptidase 37	1.27358	1.38195	1.1597	0.707785	0.719433	0.757562	1.27174	0.72826	1.74627	0.00117917
Mia3	melanoma inhibitory activity 3	0.806696	0.856751	0.841408	1.15203	1.17872	1.1644	0.834952	1.16505	0.716667	3.85896e-05
Tm2d3	TM2 domain containing 3	1.02886	1.05001	0.905322	0.888135	1.16584	0.961835	0.99473	1.00527	0.989516	0.916586
Lcmt1	leucine carboxyl methyltransferase 1	1.16179	1.2099	1.14239	0.841119	0.832711	0.812092	1.17136	0.828641	1.41359	9.63828e-05
Kctd14	potassium channel tetramerisation domain containing 14	1.11324	1.32109	1.13542	0.843752	0.861609	0.724876	1.18992	0.810079	1.46889	0.00845985
Dock7	dedicator of cytokinesis 7	1.1954	1.29425	1.26948	0.741035	0.742699	0.757139	1.25304	0.746958	1.67753	7.36557e-05
Bckdk	branched chain ketoacid dehydrogenase kinase	1.14371	1.24354	1.19415	0.833924	0.773822	0.810855	1.1938	0.806201	1.48077	0.000326998
Maz	MYC-associated zinc finger protein (purine-binding transcription factor)	1.1016	1.20249	1.16861	0.835772	0.848602	0.842927	1.15757	0.842434	1.37407	0.000456877
Spn	sialophorin	0.621895	0.470918	0.522184	1.41921	1.42552	1.54028	0.538333	1.46167	0.3683	9.91393e-05
Tufm	Tu translation elongation factor, mitochondrial	1.11598	1.43475	0.984713	0.858962	0.837048	0.768549	1.17848	0.82152	1.43451	0.0589435
Zfp768	zinc finger protein 768	1.00505	1.12616	0.971072	1.01463	0.95794	0.925151	1.03409	0.965905	1.0706	0.274016
Sox6	SRY (sex determining region Y)-box 6	0.839179	1.01243	0.981898	1.06357	1.04848	1.05445	0.944501	1.0555	0.894839	0.107001
Uri1	URI1, prefoldin-like chaperone	1.34501	1.44727	1.32781	0.626258	0.651448	0.602214	1.37336	0.62664	2.19162	4.80089e-05
Cdipt	CDP-diacylglycerol--inositol 3-phosphatidyltransferase (phosphatidylinositol synthase)	1.02426	1.08551	1.06915	0.976291	0.970392	0.874396	1.05964	0.94036	1.12685	0.0342228
Immt	inner membrane protein, mitochondrial	1.00202	1.01399	0.979899	0.967701	1.02955	1.00684	0.998636	1.00136	0.997276	0.901227
Vamp5	vesicle-associated membrane protein 5	0.921119	1.0091	1.04156	1.04306	0.946481	1.03867	0.990595	1.00941	0.981365	0.71408
Csnk1g1	casein kinase 1, gamma 1	1.11279	1.22707	1.11834	0.878695	0.88417	0.778934	1.15273	0.847266	1.36053	0.00377843
Opa3	optic atrophy 3	1.01276	1.07692	1.01949	0.978148	0.970233	0.942445	1.03639	0.963609	1.07553	0.0343
Cib1	calcium and integrin binding 1 (calmyrin)	0.803593	0.866075	0.821749	1.15241	1.17874	1.17743	0.830473	1.16953	0.710093	7.73538e-05
Fxyd1	FXYD domain-containing ion transport regulator 1	0.758302	0.879502	0.740667	1.22533	1.23522	1.16097	0.792824	1.20718	0.656759	0.00111027
Atxn2l	ataxin 2-like	1.34427	1.42356	1.10803	0.568554	0.801999	0.753596	1.29195	0.70805	1.82466	0.00788601
Tubgcp5	tubulin, gamma complex associated protein 5	1.07323	1.35082	1.17359	0.826736	0.762258	0.813355	1.19922	0.800783	1.49756	0.00882755
Immt	inner membrane protein, mitochondrial	0.683013	0.705769	0.627502	1.29603	1.32908	1.35861	0.672095	1.32791	0.506131	2.40574e-05
Ube2s	ubiquitin-conjugating enzyme E2S	1.09851	1.23322	1.09809	0.830976	0.836409	0.902788	1.14328	0.856724	1.33447	0.00477738
Tnrc6a	trinucleotide repeat containing 6a	1.15221	1.46565	1.41331	0.729122	0.618073	0.621634	1.34372	0.656276	2.0475	0.00267314
Cbl	Casitas B-lineage lymphoma	1.23458	1.3694	1.25773	0.720129	0.723112	0.695049	1.28724	0.712763	1.80598	0.00017437
4930451I11Rik	RIKEN cDNA 4930451I11 gene	0.906343	0.959118	0.873776	1.1053	1.10589	1.04957	0.913079	1.08692	0.84006	0.00502463
Aqp11	aquaporin 11	0.766563	0.817577	0.748867	1.18031	1.22903	1.25765	0.777669	1.22233	0.636218	0.000129757
Emc10	ER membrane protein complex subunit 10	1.05251	1.16816	1.06954	0.878908	0.90431	0.926566	1.09674	0.903261	1.2142	0.00741735
Bub3	BUB3 mitotic checkpoint protein	1.289	1.39708	1.36144	0.656488	0.651473	0.644531	1.34917	0.650831	2.073	2.60414e-05
Pnpla6	patatin-like phospholipase domain containing 6	1.18051	1.24394	1.1937	0.764856	0.924598	0.692394	1.20605	0.793949	1.51905	0.004442
A26c2	ANKRD26-like family C, member 2	0.981475	0.987476	1.04639	0.936264	1.12147	0.926922	1.00511	0.994886	1.01028	0.88546
Pigq	phosphatidylinositol glycan anchor biosynthesis, class Q	0.904623	1.03804	1.06268	0.831679	1.03085	1.13213	1.00178	0.998218	1.00357	0.973535
Med25	mediator complex subunit 25	1.20571	1.22331	1.31134	0.708689	0.799849	0.751094	1.24679	0.753211	1.6553	0.000299017
Svip	small VCP/p97-interacting protein	0.558698	0.586291	0.610535	1.44797	1.39995	1.39656	0.585175	1.41483	0.413602	3.14953e-06
Gm35339	predicted gene, 35339	1.25117	1.26031	1.15461	0.719868	0.731813	0.882223	1.22203	0.777968	1.5708	0.00203952
Dnah2	dynein, axonemal, heavy chain 2	0.816864	0.917976	0.797835	1.13981	1.19274	1.13478	0.844225	1.15578	0.73044	0.00170582
Psenen	presenilin enhancer gamma secretase subunit	1.00852	1.07888	1.03329	0.992773	0.93323	0.953305	1.04023	0.959769	1.08383	0.040851
Picalm	phosphatidylinositol binding clathrin assembly protein	0.827925	1.01507	0.889235	1.14084	0.971974	1.15495	0.910743	1.08926	0.836114	0.0910209
Mrpl48	mitochondrial ribosomal protein L48	1.06003	1.10404	1.0284	0.945988	0.942974	0.918568	1.06416	0.935843	1.13711	0.0055452
Adam9	a disintegrin and metallopeptidase domain 9 (meltrin gamma)	1.10073	1.12407	1.07246	0.891365	0.902233	0.909141	1.09909	0.900913	1.21997	0.000232109
Adsl	adenylosuccinate lyase	0.535076	0.968534	0.938301	1.10625	1.41354	1.03829	0.81397	1.18603	0.686298	0.109332
Bptf	bromodomain PHD finger transcription factor	0.963353	1.10825	1.03243	0.879749	1.14731	0.868909	1.03468	0.965323	1.07184	0.526935
Pold3	polymerase (DNA-directed), delta 3, accessory subunit	1.31891	1.40187	1.36982	0.644605	0.656534	0.608255	1.36354	0.636465	2.14236	1.3407e-05
Ggn	gametogenetin	0.980133	1.09112	1.13129	0.916783	0.946668	0.934006	1.06751	0.932486	1.1448	0.0426531
Fam81b	family with sequence similarity 81, member B	0.980488	1.0142	1.00118	0.991735	1.02782	0.984568	0.998625	1.00138	0.997254	0.876441
Adgb	androglobin	1.01812	1.1006	1.05852	0.930724	0.943102	0.948937	1.05908	0.940921	1.12558	0.00839775
Ankrd31	ankyrin repeat domain 31	0.957574	1.13962	0.9811	1.01007	0.964369	0.947274	1.0261	0.973903	1.05359	0.434562
Tsks	testis-specific serine kinase substrate	0.979103	0.925355	0.943678	1.07274	1.06114	1.01799	0.949379	1.05062	0.903636	0.0115735
Slc13a5	solute carrier family 13 (sodium-dependent citrate transporter), member 5	0.915641	0.956554	0.919935	1.06305	1.09517	1.04965	0.93071	1.06929	0.8704	0.00178025
U2af1l4	U2 small nuclear RNA auxiliary factor 1-like 4	1.02318	1.07584	1.01802	0.978828	0.924201	0.979936	1.03901	0.960988	1.08119	0.040239
Dcst2	DC-STAMP domain containing 2	0.926906	1.01683	0.991511	1.00443	1.05712	1.0032	0.978417	1.02158	0.957746	0.250311
Dnah14	dynein, axonemal, heavy chain 14	1.05917	1.12188	1.04237	0.92868	0.955615	0.892282	1.07447	0.925526	1.16093	0.00801547
Dnah3	dynein, axonemal, heavy chain 3	0.962349	1.0459	0.985086	1.00097	1.01823	0.98746	0.997778	1.00222	0.995566	0.874878
4933424G06Rik	RIKEN cDNA 4933424G06 gene	0.816567	0.803158	0.79968	1.1685	1.1901	1.22199	0.806468	1.19353	0.675699	1.89527e-05
Gm15262	predicted gene 15262	1.01371	1.20243	1.06969	0.913363	0.891218	0.909586	1.09528	0.904722	1.21062	0.0277847
Pet100	PET100 homolog	0.912444	0.971133	0.938034	1.10197	1.05383	1.02258	0.940537	1.05946	0.887749	0.0142755
Dhcr7	7-dehydrocholesterol reductase	1.40502	1.47429	1.41279	0.573301	0.577327	0.557276	1.4307	0.569302	2.51308	2.90527e-06
Cox7a1	cytochrome c oxidase subunit 7A1	1.07073	1.13592	1.0834	0.898616	0.919613	0.891715	1.09669	0.903315	1.21407	0.000868767
Gm18336	predicted gene, 18336	1.27188	1.37509	1.33002	0.675244	0.688289	0.659477	1.32566	0.674337	1.96588	3.03819e-05
Gm35060	predicted gene, 35060	0.743477	0.789944	0.759069	1.25312	1.23121	1.22318	0.764163	1.23584	0.618337	8.54013e-06
Frmpd3	FERM and PDZ domain containing 3	0.816356	1.00391	0.789238	1.09476	1.1391	1.15664	0.869834	1.13017	0.769651	0.0204529
Qrich2	glutamine rich 2	1.03767	1.07488	1.04843	0.939104	0.964826	0.935083	1.05366	0.946338	1.11341	0.00175751
Nhsl1	NHS-like 1	1.05463	1.1308	1.05498	0.918786	0.892843	0.947967	1.08013	0.919865	1.17423	0.00585945
Zzef1	zinc finger, ZZ-type with EF hand domain 1	1.2236	1.43957	1.2804	0.712091	0.670324	0.674023	1.31452	0.685479	1.91767	0.000676723
Tsks	testis-specific serine kinase substrate	0.742966	0.685492	0.530597	1.394	1.204	1.44294	0.653018	1.34698	0.484801	0.00198906
Ccp110	centriolar coiled coil protein 110	1.30193	1.40672	1.35033	0.612482	0.680327	0.648201	1.353	0.647003	2.09117	4.01684e-05
Tmem147	transmembrane protein 147	0.804885	0.905199	0.818101	1.17136	1.16025	1.14021	0.842729	1.15727	0.728203	0.000657766
Unc13b	unc-13 homolog B	1.07453	1.19405	1.14682	0.883375	0.864436	0.836792	1.13847	0.861535	1.32144	0.00175545
Prmt1	protein arginine N-methyltransferase 1	1.36543	1.29529	1.19922	0.847347	0.662761	0.629944	1.28665	0.713351	1.80367	0.00231095
Gemin7	gem nuclear organelle associated protein 7	1.4231	1.66484	1.5064	0.464314	0.483713	0.457634	1.53145	0.468554	3.26845	0.00011811
Gps1	G protein pathway suppressor 1	0.929028	1.58705	1.36221	0.732944	0.779577	0.609189	1.29276	0.707237	1.82791	0.0427158
Ryr3	ryanodine receptor 3	1.11236	1.20118	1.21452	0.762559	0.900222	0.80916	1.17602	0.82398	1.42724	0.00241267
Gm45194	predicted gene 45194	0.79963	1.38022	0.832825	0.932843	1.01407	1.04041	1.00422	0.995777	1.00848	0.966845
Akap13	A kinase (PRKA) anchor protein 13	1.01629	0.995806	1.0745	0.935505	1.01881	0.959091	1.02887	0.971134	1.05945	0.166736
Hebp1	heme binding protein 1	0.984938	1.12463	1.10574	0.963078	0.948585	0.873035	1.07177	0.928233	1.15463	0.0505618
Jade3	jade family PHD finger 3	1.32956	1.43984	1.41089	0.618811	0.579949	0.620953	1.39343	0.606571	2.29722	2.47933e-05
Rcor1	REST corepressor 1	1.17083	1.28576	1.15342	0.824815	0.76275	0.802423	1.20334	0.796663	1.51047	0.000852737
Slit2	slit guidance ligand 2	0.969491	0.9796	0.923728	1.0611	1.03281	1.03328	0.957606	1.04239	0.918661	0.0123214
Trp53	transformation related protein 53	1.39101	1.50618	1.39547	0.549305	0.620517	0.53752	1.43089	0.569114	2.51424	4.66889e-05
		1.27789	1.48785	1.42935	0.627374	0.580065	0.597476	1.39836	0.601638	2.32426	0.000240408
Lrrc29	leucine rich repeat containing 29	0.985961	1.08169	1.02214	0.956706	0.986488	0.967019	1.02993	0.970071	1.06171	0.110059
Stim1	stromal interaction molecule 1	0.856189	0.973097	0.880147	1.11233	1.09413	1.08411	0.903144	1.09686	0.823394	0.0061158
Tubgcp2	tubulin, gamma complex associated protein 2	1.16421	1.2665	1.22203	0.789132	0.786031	0.772104	1.21758	0.782422	1.55616	0.000132556
Taldo1	transaldolase 1	1.44564	1.55409	1.48967	0.492105	0.518344	0.500144	1.49647	0.503531	2.97195	6.782e-06
Cylc1	cylicin, basic protein of sperm head cytoskeleton 1	0.570928	0.597894	0.596577	1.41749	1.42937	1.38775	0.588466	1.41153	0.416898	6.91518e-07
Odad1	outer dynein arm docking complex subunit 1	0.909428	1.06025	0.953562	1.0163	1.06028	1.00018	0.974412	1.02559	0.950101	0.348528
Mob2	MOB kinase activator 2	1.27745	1.3575	1.18232	0.738029	0.711468	0.733237	1.27242	0.727578	1.74885	0.000444522
Lsm1	LSM1 homolog, mRNA degradation associated	1.48156	1.56228	1.52721	0.480067	0.470289	0.478591	1.52368	0.476316	3.1989	1.53264e-06
Gm11634	predicted gene 11634	0.67531	0.681692	0.651339	1.30136	1.33417	1.35612	0.669447	1.33055	0.503134	3.58166e-06
Rnf170	ring finger protein 170	0.828681	0.941199	0.888508	1.08414	1.15654	1.10093	0.886129	1.11387	0.795541	0.00436017
Ftl1	ferritin light polypeptide 1	1.12227	1.27099	1.21714	0.736641	0.827288	0.825676	1.20346	0.796535	1.51087	0.00152423
Zfp511	zinc finger protein 511	1.00111	1.30637	1.17438	0.774579	0.890527	0.853039	1.16062	0.839382	1.38271	0.0275301
Gm11213	predicted gene 11213	0.691835	0.70769	0.713501	1.29858	1.30831	1.28008	0.704342	1.29566	0.543617	5.97973e-07
Tmem160	transmembrane protein 160	1.31794	1.34678	1.37914	0.626884	0.684645	0.644604	1.34796	0.652045	2.06728	9.26532e-06
Gm4779	predicted gene 4779	1.33241	1.45679	1.35861	0.587912	0.634739	0.629541	1.3826	0.617398	2.2394	4.69078e-05
Stim1	stromal interaction molecule 1	0.909036	0.97335	0.933235	1.05871	1.07999	1.04567	0.938541	1.06146	0.884198	0.00444204
Zscan4b	zinc finger and SCAN domain containing 4B	1.16721	1.43183	1.18534	0.721562	0.822092	0.671975	1.26146	0.738543	1.70803	0.00553681
Ptpre	protein tyrosine phosphatase, receptor type, E	1.09245	1.10945	1.17659	0.892857	0.871947	0.856703	1.12616	0.873835	1.28876	0.000810225
Cyp2r1	cytochrome P450, family 2, subfamily r, polypeptide 1	0.966213	1.08192	1.00532	0.994626	0.95748	0.994437	1.01782	0.982181	1.03628	0.380107
Gm6657	predicted gene 6657	0.616037	0.633337	0.609167	1.3794	1.43305	1.32901	0.619513	1.38049	0.448765	1.61043e-05
Plpbp	pyridoxal phosphate binding protein	1.10593	1.16004	1.1256	0.867018	0.857633	0.883783	1.13052	0.869478	1.30023	0.000119388
Bpnt1	3'(2'), 5'-bisphosphate nucleotidase 1	1.06501	1.13779	1.09216	0.883259	0.90737	0.914409	1.09832	0.901679	1.21808	0.00106779
Rfx1	regulatory factor X, 1 (influences HLA class II expression)	1.02627	1.14933	1.07022	0.909462	0.917669	0.927043	1.08194	0.918058	1.17851	0.0107627
Cyth2	cytohesin 2	1.02286	1.13906	1.0637	0.997389	0.888924	0.888065	1.07521	0.924793	1.16265	0.039053
Gm45861	predicted gene 45861	0.948396	0.977794	1.00077	1.04471	0.989614	1.03871	0.975653	1.02435	0.952463	0.102883
Spaca7	sperm acrosome associated 7	0.916821	0.98517	0.971699	1.09478	1.01261	1.01892	0.957897	1.0421	0.919196	0.0667294
Gab1	growth factor receptor bound protein 2-associated protein 1	1.19205	1.29353	1.19247	0.720245	0.804556	0.797144	1.22602	0.773982	1.58404	0.000471343
Arfip2	ADP-ribosylation factor interacting protein 2	1.42876	1.60152	1.43481	0.538668	0.511727	0.484522	1.48836	0.511639	2.90901	7.65423e-05
Cd37	CD37 antigen	0.801813	0.868506	0.779819	1.24856	1.23383	1.06747	0.816713	1.18329	0.690207	0.00457243
Svil	supervillin	0.918899	0.986804	0.91402	1.06464	1.0697	1.04594	0.939908	1.06009	0.886628	0.0081011
Slc6a21	solute carrier family 6 member 21	0.917057	0.958121	0.893084	1.1095	1.06896	1.05327	0.922754	1.07725	0.856586	0.00365171
Gm19935	predicted gene, 19935	0.876472	1.14709	1.08769	1.07004	0.922213	0.896496	1.03708	0.962917	1.07702	0.492628
Tti2	TELO2 interacting protein 2	0.820227	0.952521	1.09207	1.18572	0.911105	1.03836	0.954939	1.04506	0.913763	0.464646
Pom121l12	POM121 membrane glycoprotein-like 12	0.914572	1.16236	0.913838	0.950556	1.0355	1.02318	0.996923	1.00308	0.993865	0.946921
Glb1l3	galactosidase, beta 1 like 3	1.07628	1.15495	1.12002	0.876629	0.903004	0.869113	1.11708	0.882915	1.26522	0.000720197
Oplah	5-oxoprolinase (ATP-hydrolysing)	0.963714	0.877638	0.754151	1.12221	1.13334	1.14895	0.865168	1.13483	0.762375	0.011705
Aldh16a1	aldehyde dehydrogenase 16 family, member A1	1.14958	1.30462	1.23125	0.797715	0.755523	0.761313	1.22848	0.771517	1.59229	0.000610522
Folr2	folate receptor 2 (fetal)	1.1429	1.23923	1.17363	0.796147	0.793707	0.854392	1.18525	0.814749	1.45474	0.000433316
Ldha	lactate dehydrogenase A	1.11212	1.15848	1.11343	0.868641	0.884698	0.862637	1.12801	0.871992	1.2936	0.000103175
Nup98	nucleoporin 98	1.0645	1.1303	1.08371	0.895289	0.919142	0.907056	1.09284	0.907163	1.20468	0.000856727
Gm45785	predicted gene 45785	0.779386	0.849058	0.781195	1.19529	1.21357	1.1815	0.803213	1.19679	0.671141	9.12303e-05
Pfn5	profilin 5	0.714094	0.809524	0.737025	1.26208	1.25145	1.22583	0.753548	1.24645	0.604554	8.80769e-05
Clcn4	chloride channel, voltage-sensitive 4	0.907098	0.999855	0.947179	1.02405	1.08585	1.03597	0.951377	1.04862	0.907264	0.0415749
Pcm1	pericentriolar material 1	1.01845	1.34819	1.14384	0.879689	0.771551	0.838272	1.17016	0.829838	1.41011	0.0281627
Gm39566	predicted gene, 39566	0.588125	0.638348	0.617061	1.37397	1.39985	1.38265	0.614512	1.38549	0.443534	1.23096e-06
Tmem143	transmembrane protein 143	1.08837	1.18545	1.0318	0.934122	0.88437	0.875889	1.10187	0.898127	1.22686	0.0135927
Hook2	hook microtubule tethering protein 2	1.20133	1.26076	1.21858	0.767272	0.792898	0.759168	1.22689	0.773113	1.58694	2.40356e-05
Bax	BCL2-associated X protein	1.22454	1.32617	1.3244	0.68145	0.740072	0.703371	1.2917	0.708298	1.82367	0.000101641
Gys1	glycogen synthase 1, muscle	1.58659	1.77693	1.69851	0.311531	0.285447	0.340985	1.68735	0.312654	5.39684	1.81693e-05
Gli2	GLI-Kruppel family member GLI2	0	3.01354	1.42153	1.56493	0	0	1.47836	0.521643	2.83404	0.399159
Fam160a2	family with sequence similarity 160, member A2	1.09018	1.13698	1.25126	0.836459	0.863967	0.821162	1.15947	0.840529	1.37945	0.00297473
Pls3	plastin 3 (T-isoform)	1.61074	1.70617	1.64583	0.33654	0.352214	0.348518	1.65424	0.345757	4.7844	1.30256e-06
Gpx3	glutathione peroxidase 3	1.11655	1.19644	1.09592	0.891339	0.814534	0.885212	1.13631	0.863695	1.31563	0.00227502
Cherp	calcium homeostasis endoplasmic reticulum protein	1.01127	1.08043	1.05182	0.954956	0.956903	0.944619	1.04784	0.952159	1.10049	0.00941434
Cdiptos	CDIP transferase, opposite strand	0.823636	0.729439	1.23993	1.04135	1.14367	1.02198	0.931002	1.069	0.870911	0.440534
Btbd8	BTB (POZ) domain containing 8	1.76929	1.06536	1.01921	0.6846	0.625537	0.836002	1.28462	0.715379	1.79572	0.0856396
Zfp821	zinc finger protein 821	0.885453	0.933848	0.910256	1.07948	1.11002	1.08094	0.909852	1.09015	0.834614	0.000462915
Myo9b	myosin IXb	1.19821	1.29421	1.20867	0.745224	0.7839	0.76978	1.2337	0.766301	1.60994	0.000134827
Adgrg1	adhesion G protein-coupled receptor G1	1.26417	1.30221	1.37702	0.599982	0.759152	0.697475	1.31446	0.685536	1.91742	0.000382808
Cmtm2a	CKLF-like MARVEL transmembrane domain containing 2A	0.726409	0.76903	0.749723	1.25374	1.26488	1.23621	0.748387	1.25161	0.597938	4.56229e-06
Wdr59	WD repeat domain 59	1.07109	1.32846	1.18246	0.941872	0.730432	0.745683	1.194	0.805996	1.4814	0.0183955
Tango6	transport and golgi organization 6	1.11063	1.42203	1.3761	0.728346	0.767917	0.594979	1.30292	0.697081	1.86911	0.00534609
Psd3	pleckstrin and Sec7 domain containing 3	0.799952	0.862188	0.807071	1.16593	1.18673	1.17814	0.82307	1.17693	0.699337	6.70113e-05
Efr3a	EFR3 homolog A	0.903367	0.946894	0.919157	1.08928	1.10207	1.03923	0.923139	1.07686	0.857251	0.00261007
Trrap	transformation/transcription domain-associated protein	0.95423	1.05209	0.986365	1.00593	1.00105	1.00033	0.997562	1.00244	0.995135	0.873991
Axdnd1	axonemal dynein light chain domain containing 1	1.00179	1.10068	1.03435	0.976622	0.971029	0.915525	1.04561	0.954392	1.09557	0.0597851
Gm11639	predicted gene 11639	1.11854	1.01482	1.22428	0.883169	0.854917	0.904269	1.11921	0.880785	1.2707	0.0185005
Cdc42bpa	CDC42 binding protein kinase alpha	1.16879	1.24494	1.2132	0.807133	0.797775	0.768158	1.20898	0.791022	1.52838	7.51678e-05
Rbm34	RNA binding motif protein 34	1.26492	1.35786	1.34441	0.681318	0.662749	0.688745	1.3224	0.677604	1.95158	2.77592e-05
Mau2	MAU2 sister chromatid cohesion factor	1.26344	1.437	1.25021	0.668159	0.724293	0.656892	1.31689	0.683115	1.92776	0.000572752
Vamp9	vesicle-associated membrane protein 9	1.10062	1.13586	1.08717	0.910179	0.90853	0.857646	1.10788	0.892118	1.24186	0.000665456
Gins3	GINS complex subunit 3 (Psf3 homolog)	1.35828	1.40652	1.36297	0.625236	0.607848	0.639147	1.37592	0.624077	2.20473	1.88942e-06
Unc80	unc-80, NALCN activator	0.75867	1.01204	0.71497	0.995543	1.35773	1.16104	0.82856	1.17144	0.7073	0.0701982
Slc38a7	solute carrier family 38, member 7	1.08109	1.35427	0.945112	0.898031	0.825816	0.895678	1.12682	0.873175	1.29049	0.107399
Sipa1l2	signal-induced proliferation-associated 1 like 2	1.05487	1.13609	1.11712	0.892863	0.925826	0.873243	1.10269	0.897311	1.22888	0.00208016
Gas8	growth arrest specific 8	0.890092	1.01635	0.92828	1.0474	1.05947	1.05841	0.944907	1.05509	0.895567	0.0427323
Mroh3	maestro heat-like repeat family member 3	0.775651	0.839041	0.542932	1.30917	1.27883	1.25438	0.719208	1.28079	0.561534	0.00355844
Iqsec1	IQ motif and Sec7 domain 1	1.07175	1.14595	1.13994	0.890239	0.859806	0.892319	1.11921	0.880788	1.27069	0.000786333
Tcf25	transcription factor 25 (basic helix-loop-helix)	1.14099	1.19452	1.11631	0.874215	0.885312	0.788659	1.1506	0.849395	1.35462	0.00141001
Wwp2	WW domain containing E3 ubiquitin protein ligase 2	1.00799	1.10437	1.00652	0.987347	0.961178	0.932591	1.03963	0.960372	1.08253	0.0926867
4932438A13Rik	RIKEN cDNA 4932438A13 gene	1.14496	1.24907	0.923731	0.801798	1.00771	0.87272	1.10592	0.894078	1.23694	0.135006
Acsf3	acyl-CoA synthetase family member 3	0.949701	1.07173	0.991533	0.987359	1.0212	0.978477	1.00432	0.995678	1.00868	0.83161
Iqcn	IQ motif containing N	0.659552	0.718834	0.676651	1.31321	1.32451	1.30724	0.685012	1.31499	0.520927	4.27596e-06
Kif16b	kinesin family member 16B	1.16747	1.33352	1.20379	0.775792	0.75838	0.761041	1.23493	0.765071	1.61414	0.000753377
Ccdc158	coiled-coil domain containing 158	1.12094	1.12242	1.04262	0.96001	0.92631	0.827699	1.09533	0.904673	1.21074	0.0161163
Alms1	ALMS1, centrosome and basal body associated	0.968311	1.02893	1.02302	0.98667	0.975309	1.01775	1.00676	0.993244	1.0136	0.589913
Pxn	paxillin	1.23491	1.28917	1.2302	0.736211	0.766753	0.742749	1.25143	0.748571	1.67176	1.82982e-05
Gcna	germ cell nuclear acidic protein	1.06607	1.11916	1.1255	0.886769	0.90815	0.894346	1.10358	0.896422	1.23109	0.000476616
Cenpq	centromere protein Q	0.960081	1.02818	0.981192	0.992992	1.02436	1.0132	0.989816	1.01018	0.979838	0.409274
Tln2	talin 2	0.998185	1.08075	1.09179	0.944106	0.961873	0.92329	1.05691	0.94309	1.12069	0.0226487
Rnf26	ring finger protein 26	0.801802	0.975433	0.871181	1.05255	1.20203	1.09701	0.882805	1.11719	0.790198	0.0251187
Plekha7	pleckstrin homology domain containing, family A member 7	1.3007	1.46178	1.34632	0.624541	0.618766	0.647898	1.3696	0.630402	2.17258	0.000110329
Rps25	ribosomal protein S25	1.32064	1.44443	1.36049	0.630612	0.636067	0.607753	1.37519	0.624811	2.20097	3.68091e-05
Zbtb44	zinc finger and BTB domain containing 44	1.03319	1.12171	0.956204	0.964724	0.971898	0.95228	1.03703	0.962967	1.07691	0.198877
Dock6	dedicator of cytokinesis 6	0.994257	1.0499	0.998272	0.987505	0.994337	0.975727	1.01414	0.985856	1.02869	0.20535
Odf3l1	outer dense fiber of sperm tails 3-like 1	0.831933	0.921063	0.906547	1.10582	1.10747	1.12717	0.886514	1.11349	0.796162	0.00133791
Tpd52l1	tumor protein D52-like 1	1.3119	1.49559	1.44229	0.542582	0.636796	0.570843	1.41659	0.583407	2.42814	0.000169481
Ift46	intraflagellar transport 46	1.18659	1.23661	1.25475	0.752213	0.802196	0.767635	1.22599	0.774015	1.58393	5.65808e-05
Slc6a16	solute carrier family 6, member 16	0.934444	1.09065	0.972999	1.0099	0.974888	1.01713	0.999363	1.00064	0.998726	0.980399
Higd1a	HIG1 domain family, member 1A	0.885815	0.932664	0.91063	1.04835	1.11879	1.10374	0.909703	1.0903	0.834363	0.00204767
Cdkn2d	cyclin dependent kinase inhibitor 2D	1.08295	1.09551	1.032	0.909734	0.896592	0.983219	1.07015	0.929848	1.15089	0.013439
Prdm10	PR domain containing 10	1.11948	1.10549	1.15414	0.80618	0.931269	0.883443	1.12637	0.873631	1.2893	0.00297996
Kif23	kinesin family member 23	1.18194	1.18061	1.39923	0.737596	0.719983	0.780632	1.25393	0.74607	1.68071	0.0024637
Cmtm7	CKLF-like MARVEL transmembrane domain containing 7	0.975066	1.23619	1.00253	0.9495	0.894362	0.942362	1.07126	0.928741	1.15345	0.167479
Ccdc7a	coiled-coil domain containing 7A	1.307	1.43597	1.43936	0.624248	0.657541	0.535878	1.39411	0.605889	2.30093	0.000155348
Cep164	centrosomal protein 164	1.01804	1.17679	1.08616	0.923308	0.877387	0.91831	1.09367	0.906335	1.20669	0.0177751
Tmem205	transmembrane protein 205	0.706504	0.80249	0.69026	1.29198	1.26851	1.24026	0.733085	1.26692	0.578637	0.000150173
Ttc13	tetratricopeptide repeat domain 13	1.12455	1.21116	1.17334	0.837801	0.82056	0.832589	1.16968	0.830317	1.40872	0.000186624
Adpgk	ADP-dependent glucokinase	1.00693	1.09074	1.05021	0.958991	0.949356	0.943775	1.04929	0.950707	1.1037	0.0160312
4931406C07Rik	RIKEN cDNA 4931406C07 gene	1.10992	1.19665	1.13044	0.857667	0.862754	0.842573	1.14567	0.854331	1.34101	0.000410041
Sparc	secreted acidic cysteine rich glycoprotein	0.849796	0.921672	0.86158	1.10897	1.13317	1.12481	0.877683	1.12232	0.782027	0.000469893
Spg21	SPG21, maspardin	1.29595	1.37371	1.35993	0.652395	0.649763	0.668252	1.3432	0.656803	2.04505	9.88033e-06
Ilf3	interleukin enhancer binding factor 3	1.04571	1.15687	1.04231	0.9777	0.902572	0.874846	1.08163	0.918373	1.17776	0.028294
Taok2	TAO kinase 2	1.09167	1.19872	1.08164	0.915212	0.865326	0.847436	1.12401	0.875991	1.28313	0.00433564
Clasp2	CLIP associating protein 2	1.44257	1.50837	1.36933	0.576227	0.589757	0.513741	1.44009	0.559908	2.57201	4.58139e-05
Gm49337	predicted gene, 49337	1.0377	1.08295	1.05364	0.886357	0.966428	0.972932	1.05809	0.941906	1.12336	0.0196295
Syne1	spectrin repeat containing, nuclear envelope 1	1.26397	1.3066	1.29917	0.630852	0.774972	0.724436	1.28991	0.710087	1.81656	0.000195307
Inafm2	InaF motif containing 2	0.89606	0.89453	0.950343	1.04225	1.1014	1.11542	0.913644	1.08636	0.841017	0.00397728
Ilf3	interleukin enhancer binding factor 3	1.0325	1.00422	0.851286	1.07953	0.969828	1.06264	0.96267	1.03733	0.928026	0.319977
Idh3a	isocitrate dehydrogenase 3 (NAD+) alpha	0.884287	0.975698	0.923289	1.08026	1.08334	1.05313	0.927758	1.07224	0.865251	0.00684223
Gdpd5	glycerophosphodiester phosphodiesterase domain containing 5	0.779315	1.10701	1.12012	1.05941	1.01693	0.917209	1.00215	0.99785	1.00431	0.972949
Gm49661	predicted gene, 49661	0.862593	0.97349	0.845823	1.11106	1.07846	1.12857	0.893969	1.10603	0.808267	0.007646
Plekhg4	pleckstrin homology domain containing, family G (with RhoGef domain) member 4	1.14337	1.31597	1.26079	0.747286	0.767306	0.765279	1.24004	0.759957	1.63173	0.000725465
Siae	sialic acid acetylesterase	0.927311	1.09275	0.948906	1.03853	1.05375	0.938752	0.989657	1.01034	0.979525	0.759911
Mfsd13b	major facilitator superfamily domain containing 13B	0.885274	0.940291	0.99082	1.04827	1.067	1.06834	0.938795	1.0612	0.88465	0.0171225
Cd276	CD276 antigen	1.17729	1.28418	1.23652	0.80198	0.714549	0.78548	1.23266	0.767336	1.60642	0.000341315
Ccdc187	coiled-coil domain containing 187	0.858497	0.938146	0.876025	1.08921	1.12612	1.112	0.890889	1.10911	0.803246	0.00117714
Slc37a4	solute carrier family 37 (glucose-6-phosphate transporter), member 4	0.742917	0.792928	0.770211	1.22307	1.23902	1.23185	0.768685	1.23131	0.62428	6.89651e-06
1700017B05Rik	RIKEN cDNA 1700017B05 gene	1.31904	1.2597	1.28691	0.672731	0.741996	0.719632	1.28855	0.711453	1.81115	2.6936e-05
Cdk17	cyclin-dependent kinase 17	1.40261	1.27027	1.73736	0.464161	0.576325	0.549281	1.47008	0.529922	2.77414	0.00277326
Scamp2	secretory carrier membrane protein 2	0.806436	0.930453	0.852213	1.15149	1.14378	1.11563	0.863034	1.13697	0.759068	0.0019269
Thy1	thymus cell antigen 1, theta	0.869726	0.948277	0.918377	1.04977	1.14508	1.06877	0.912127	1.08787	0.83845	0.00900715
Parp16	poly (ADP-ribose) polymerase family, member 16	1.21033	1.30303	1.29853	0.730317	0.76676	0.691038	1.27063	0.729372	1.74209	0.000130658
Lyzl4	lysozyme-like 4	0.899791	0.931364	0.917372	1.05489	1.11824	1.07834	0.916176	1.08382	0.845318	0.00124612
Usp47	ubiquitin specific peptidase 47	1.33422	1.41441	1.3594	0.633395	0.641144	0.617436	1.36934	0.630659	2.17129	7.42479e-06
Slc44a2	solute carrier family 44, member 2	1.02034	1.13822	1.05262	0.92238	0.941348	0.925097	1.07039	0.929608	1.15144	0.0168549
Cep295	centrosomal protein 295	0.926181	1.04992	1.05458	0.966897	1.01189	0.990533	1.01023	0.989772	1.02067	0.666235
Fbrs	fibrosin	1.29217	1.29978	1.36671	0.687507	0.673726	0.680111	1.31955	0.680448	1.93924	1.18494e-05
Ddx41	DEAD box helicase 41	1.05499	1.14179	1.08433	0.906937	0.90963	0.902322	1.0937	0.906296	1.20678	0.00184752
Nfat5	nuclear factor of activated T cells 5	0.973712	1.03513	1.03772	0.958249	0.984794	1.0104	1.01552	0.984481	1.03153	0.294835
Myl6	myosin, light polypeptide 6, alkali, smooth muscle and non-muscle	1.22611	1.32603	1.26679	0.730309	0.745248	0.705519	1.27297	0.727025	1.75094	6.29309e-05
Septin10	septin 10	1.0634	1.1443	1.09364	0.892065	0.911427	0.895165	1.10045	0.899553	1.22333	0.00117772
Sgta	small glutamine-rich tetratricopeptide repeat (TPR)-containing, alpha	1.22032	1.27514	1.22917	0.754748	0.767901	0.75272	1.24154	0.758456	1.63694	1.0588e-05
Nrcam	neuronal cell adhesion molecule	1.1359	1.38386	1.35421	0.738707	0.676464	0.710868	1.29132	0.70868	1.82215	0.00190911
Tbata	thymus, brain and testes associated	1.24725	1.35607	1.13301	0.715597	0.802091	0.745984	1.24544	0.754557	1.65056	0.00208578
4932415D10Rik	RIKEN cDNA 4932415D10 gene	0.685673	0.755231	0.709041	1.27255	1.2983	1.2792	0.716648	1.28335	0.558419	1.31194e-05
Pfn4	profilin family, member 4	1.04466	1.14499	1.1047	0.871559	0.912704	0.92139	1.09812	0.901884	1.21758	0.00399103
Rnf212b	ring finger protein 212B	1.53507	1.47434	1.7014	0.406445	0.447938	0.434809	1.57027	0.429731	3.65408	7.82825e-05
1500009L16Rik	RIKEN cDNA 1500009L16 gene	0.907642	1.06415	0.898961	1.07091	0.985769	1.07258	0.956916	1.04308	0.917391	0.229675
Fmnl1	formin-like 1	1.01158	1.04509	1.01686	0.961747	1.00106	0.963663	1.02451	0.975491	1.05025	0.0410552
Baz2a	bromodomain adjacent to zinc finger domain, 2A	0.909551	0.998097	0.947111	1.05638	1.04361	1.04525	0.951586	1.04841	0.907644	0.0203253
Ralgapa1	Ral GTPase activating protein, alpha subunit 1	1.13373	1.23351	1.31059	0.739301	0.812179	0.770686	1.22594	0.774055	1.5838	0.00122737
Pcnt	pericentrin (kendrin)	0.74202	0.786738	0.755874	1.23881	1.25662	1.21994	0.761544	1.23846	0.614914	9.46377e-06
Man1a	mannosidase 1, alpha	1.0628	1.15169	1.1991	0.824058	0.878855	0.883497	1.13786	0.862137	1.31982	0.0033855
Rps12	ribosomal protein S12	1.43726	1.64259	1.47565	0.467604	0.486353	0.490545	1.5185	0.481501	3.15368	8.18951e-05
Derl3	Der1-like domain family, member 3	0.827984	1.08262	0.949192	1.01341	1.03772	1.08907	0.953266	1.04673	0.910706	0.290723
Coq10a	coenzyme Q10A	1.06375	1.19204	1.15535	0.877701	0.895857	0.815312	1.13704	0.862957	1.31761	0.00375886
Gstt2	glutathione S-transferase, theta 2	1.12818	1.25724	1.15713	0.808013	0.820913	0.828526	1.18085	0.819151	1.44155	0.00079372
Asf1a	anti-silencing function 1A histone chaperone	1.44185	1.66219	1.54763	0.450078	0.45274	0.445508	1.55056	0.449442	3.44997	6.55536e-05
Rab3ip	RAB3A interacting protein	0.996257	1.05258	1.02216	0.980848	0.949385	0.998776	1.02366	0.976336	1.04847	0.0952232
Zup1	zinc finger containing ubiquitin peptidase 1	1.05266	1.10033	1.37266	0.82429	1.02345	0.626621	1.17521	0.824786	1.42487	0.0822344
Alx1	ALX homeobox 1	1.08257	1.21627	1.08683	0.940646	0.798944	0.874739	1.12856	0.871443	1.29504	0.0128003
Tmem19	transmembrane protein 19	0.998508	1.14363	0.993108	0.941029	0.963641	0.96009	1.04508	0.95492	1.09442	0.144437
Xpot	exportin, tRNA (nuclear export receptor for tRNAs)	1.27324	1.48399	1.3724	0.620174	0.64847	0.601729	1.37654	0.623457	2.20792	0.000269861
Glipr1l3	GLI pathogenesis-related 1 like 3	0.763091	0.83041	0.803179	1.20956	1.22969	1.16407	0.798893	1.20111	0.665131	0.000128022
Prkn	parkin RBR E3 ubiquitin protein ligase	0.815196	0.856451	0.76359	1.20058	1.20094	1.16323	0.811746	1.18825	0.683142	0.000221007
Abracl	ABRA C-terminal like	1.28733	1.61228	1.26136	0.690815	0.572616	0.5756	1.38699	0.61301	2.26259	0.00292056
Ank3	ankyrin 3, epithelial	1.24204	1.28613	1.23826	0.743817	0.770886	0.718868	1.25548	0.744524	1.68628	1.85438e-05
Csrp2	cysteine and glycine-rich protein 2	0.758986	1.31336	1.26541	0.775415	1.15382	0.733019	1.11258	0.887417	1.25373	0.36807
Hsf2	heat shock factor 2	1.31306	1.2311	1.35704	0.652465	0.690593	0.755744	1.3004	0.699601	1.85877	0.000227869
Cep85l	centrosomal protein 85-like	0.687399	0.733643	0.734501	1.2702	1.30622	1.26804	0.718514	1.28149	0.560688	9.26533e-06
Reep3	receptor accessory protein 3	1.03682	1.18355	1.16636	0.866244	0.859959	0.887068	1.12891	0.87109	1.29597	0.00539221
Cbll1	Casitas B-lineage lymphoma-like 1	1.24639	1.35709	1.29844	0.69972	0.712969	0.685382	1.30064	0.699357	1.85977	5.30537e-05
Ppp2r5c	protein phosphatase 2, regulatory subunit B', gamma	1.11199	1.21615	1.18405	0.830573	0.832966	0.824281	1.17073	0.829273	1.41175	0.000381589
Tmdd1	transmembrane and death domain 1	0.969086	1.03059	1.0475	1.02592	0.95256	0.974341	1.01573	0.984275	1.03195	0.384839
Cdk20	cyclin-dependent kinase 20	1.0924	1.34798	1.1769	0.829344	0.717864	0.835506	1.20576	0.794238	1.51814	0.00816404
Tbca	tubulin cofactor A	1.25913	1.3634	1.31261	0.67996	0.689508	0.695394	1.31171	0.688288	1.90576	3.35499e-05
Cdc14b	CDC14 cell division cycle 14B	0.673865	0.771766	0.706137	1.26368	1.29788	1.28667	0.717256	1.28274	0.559158	4.98842e-05
Gm36864	predicted gene, 36864	0.933313	1.03926	0.987245	0.997702	1.01597	1.02651	0.986606	1.01339	0.973567	0.445982
Zfp37	zinc finger protein 37	0.822646	0.855018	0.865453	1.15843	1.13629	1.16216	0.847706	1.15229	0.735668	3.66601e-05
Ppp1r13b	protein phosphatase 1, regulatory subunit 13B	1.15235	1.19312	1.19192	0.823221	0.854533	0.784856	1.17913	0.82087	1.43644	0.000121071
Ero1b	endoplasmic reticulum oxidoreductase 1 beta	0.764865	0.804717	0.776429	1.22531	1.2338	1.19488	0.782004	1.218	0.642041	1.28615e-05
Cast	calpastatin	0.921919	1.05574	0.952428	1.04871	0.985625	1.03558	0.976696	1.0233	0.954454	0.357132
Sp4	trans-acting transcription factor 4	1.43976	1.2976	1.49652	0.596471	0.552029	0.617623	1.41129	0.588708	2.39727	0.000189343
Zfyve21	zinc finger, FYVE domain containing 21	1.24615	1.37447	1.38966	0.660293	0.668831	0.660591	1.33676	0.663238	2.01551	0.000122328
Gstz1	glutathione transferase zeta 1 (maleylacetoacetate isomerase)	0.929564	0.986029	0.976016	1.03703	1.04852	1.02284	0.96387	1.03613	0.930259	0.01877
Isca2	iron-sulfur cluster assembly 2	0.966769	1.02724	0.959841	1.00314	1.03778	1.00523	0.984617	1.01538	0.969701	0.271928
Zc3h14	zinc finger CCCH type containing 14	0.795384	0.920687	0.948911	1.16906	1.09267	1.07329	0.888327	1.11167	0.79909	0.0158119
Nfic	nuclear factor I/C	0.907437	0.986457	0.944844	1.05689	1.06011	1.04427	0.946246	1.05375	0.897976	0.00996678
Pcnx	pecanex homolog	0.998516	1.10184	1.0137	0.985096	0.96386	0.936984	1.03802	0.96198	1.07905	0.0961318
Ubl5	ubiquitin-like 5	1.05225	1.13308	1.10806	0.87195	0.91094	0.923724	1.0978	0.902204	1.21679	0.00236617
Dtna	dystrobrevin alpha	0.933753	1.13377	0.99609	1.08828	0.810331	1.03778	1.0212	0.978797	1.04333	0.704116
Ttc7b	tetratricopeptide repeat domain 7B	0.986823	1.08029	1.0445	0.99366	0.91157	0.983152	1.03721	0.962794	1.07729	0.118244
Lrrc9	leucine rich repeat containing 9	0.919322	1.07428	0.944901	1.12436	0.984952	0.952186	0.979502	1.0205	0.959828	0.596198
Dcdc2c	doublecortin domain containing 2C	0.722453	0.893527	0.686367	1.22926	1.24038	1.22801	0.767449	1.23255	0.622651	0.00190606
Lpin1	lipin 1	1.04834	1.14392	1.05704	0.90588	0.923624	0.921197	1.0831	0.9169	1.18126	0.00585212
Togaram1	TOG array regulator of axonemal microtubules 1	1.11106	1.26521	1.13312	0.83403	0.741931	0.91465	1.1698	0.830204	1.40905	0.00805266
Pcnx	pecanex homolog	0.818886	1.01044	0.851765	0.927678	1.2255	1.16574	0.893695	1.1063	0.80782	0.121613
Cpsf3	cleavage and polyadenylation specificity factor 3	0.866464	0.966941	0.904707	1.1047	1.10748	1.04971	0.912704	1.0873	0.839425	0.00740133
Pacs2	phosphofurin acidic cluster sorting protein 2	0.870648	1.0081	0.953047	1.04733	1.06503	1.05583	0.943933	1.05607	0.89382	0.0495757
Amotl1	angiomotin-like 1	1.14997	1.26348	1.07409	0.829638	0.845078	0.837741	1.16251	0.837486	1.3881	0.0041617
Rnaseh1	ribonuclease H1	1.23954	1.27402	1.22667	0.737637	0.804717	0.717418	1.24674	0.753257	1.65514	7.92509e-05
Inf2	inverted formin, FH2 and WH2 domain containing	1.71184	1.85165	1.78236	0.195927	0.233104	0.225116	1.78195	0.218049	8.17225	3.0808e-06
Fktn	fukutin	0.846621	0.945354	0.861144	1.12115	1.12467	1.10106	0.884373	1.11563	0.792714	0.00186467
Nqo2	N-ribosyldihydronicotinamide quinone reductase 2	1.02233	1.17996	1.10577	0.915054	0.880694	0.896179	1.10269	0.897309	1.22889	0.0116257
Abcd4	ATP-binding cassette, sub-family D (ALD), member 4	1.00733	0.965977	0.946248	1.00486	1.08516	0.990423	0.973186	1.02681	0.947773	0.195367
Zmynd11	zinc finger, MYND domain containing 11	1.00778	1.05914	1.06917	0.924185	0.969043	0.970681	1.04536	0.954636	1.09504	0.0204015
Kidins220	kinase D-interacting substrate 220	1.04647	1.11799	1.09751	0.91532	0.924229	0.898483	1.08732	0.912677	1.19136	0.00150112
E2f3	E2F transcription factor 3	1.29108	1.32777	1.29866	0.655666	0.681178	0.745649	1.30584	0.694164	1.88116	2.99343e-05
Rnf144a	ring finger protein 144A	1.04966	1.05932	0.86574	1.0631	0.998917	0.963264	0.991573	1.00843	0.983287	0.820125
Rock2	Rho-associated coiled-coil containing protein kinase 2	1.23293	1.32236	1.30174	0.715983	0.704687	0.722297	1.28568	0.714322	1.79986	3.18147e-05
Gm30302	predicted gene, 30302	0.674305	0.736344	0.697677	1.30049	1.3024	1.28878	0.702775	1.29722	0.541753	5.69383e-06
Pole2	polymerase (DNA directed), epsilon 2 (p59 subunit)	1.305	1.58484	1.34982	0.51774	0.660978	0.581625	1.41322	0.586781	2.40843	0.00100718
Cinp	cyclin-dependent kinase 2 interacting protein	1.1559	1.25709	1.24488	0.791914	0.762485	0.78773	1.21929	0.78071	1.56177	0.000189418
Csmd2	CUB and Sushi multiple domains 2	1.19506	1.28733	1.30393	0.695561	0.684224	0.833888	1.26211	0.737891	1.71043	0.000876963
Mboat2	membrane bound O-acyltransferase domain containing 2	1.06784	1.23024	1.16554	0.875584	0.848091	0.812703	1.15454	0.845459	1.36558	0.00363257
Ccdc85c	coiled-coil domain containing 85C	1.19555	1.11526	1.2205	0.790017	0.850121	0.828557	1.1771	0.822899	1.43043	0.000617408
Cdc37l1	cell division cycle 37-like 1	1.1554	1.23634	1.19211	0.804034	0.83745	0.774663	1.19462	0.805383	1.48329	0.000193259
Vps13a	vacuolar protein sorting 13A	0.908987	1.05155	1.00004	1.02244	1.00154	1.01545	0.986857	1.01314	0.974056	0.566494
Sorbs1	sorbin and SH3 domain containing 1	1.14417	1.18888	1.19344	0.836844	0.837545	0.799123	1.1755	0.824504	1.4257	6.44207e-05
Vdac2	voltage-dependent anion channel 2	0.886649	0.995758	1.11784	0.915539	0.937241	1.14697	1.00008	0.999918	1.00016	0.998767
Syt7	synaptotagmin VII	0.997902	1.18688	1.11176	0.84343	0.963394	0.896632	1.09885	0.901152	1.21938	0.0383087
Atp9b	ATPase, class II, type 9B	0.962732	1.10239	0.992878	0.97171	1.00952	0.960765	1.01933	0.980667	1.03943	0.437968
Kif13b	kinesin family member 13B	1.29144	1.38518	1.32482	0.659857	0.673124	0.665587	1.33381	0.666189	2.00215	1.75758e-05
Zkscan8	zinc finger with KRAB and SCAN domains 8	1.07722	1.0833	1.09329	0.916478	0.969628	0.860086	1.0846	0.915397	1.18484	0.00611896
Trappc8	trafficking protein particle complex 8	0.966951	1.02979	1.00175	0.99054	1.01361	0.997352	0.999498	1.0005	0.998996	0.96124
Kif20b	kinesin family member 20B	0.7488	0.796966	0.777361	1.24859	1.24745	1.18083	0.774376	1.22562	0.631822	6.88012e-05
BC051142	cDNA sequence BC051142	0.83598	0.88044	0.87789	1.06935	1.19385	1.14249	0.86477	1.13523	0.761758	0.00224689
Rmdn2	regulator of microtubule dynamics 2	0.806742	0.675071	0.826382	1.24528	1.36528	1.08124	0.769398	1.2306	0.625221	0.00832495
Armh2	armadillo-like helical domain containing 2	1.12277	1.19173	1.10554	0.875516	0.86794	0.8365	1.14001	0.859986	1.32562	0.000636168
Mak	male germ cell-associated kinase	1.62014	1.61432	1.53388	0.424879	0.358952	0.447831	1.58945	0.410554	3.87147	6.79602e-06
Tbc1d5	TBC1 domain family, member 5	1.16288	1.29619	1.20287	0.764048	0.796623	0.77738	1.22065	0.77935	1.56624	0.000407122
Elp3	elongator acetyltransferase complex subunit 3	1.12663	1.39426	1.17661	0.740651	0.765659	0.796181	1.2325	0.767497	1.60587	0.00514018
Vti1a	vesicle transport through interaction with t-SNAREs 1A	1.08291	1.15494	1.09091	0.873661	0.905799	0.891772	1.10959	0.890411	1.24615	0.00087977
Myof	myoferlin	0.882197	0.943537	0.911543	1.09434	1.09946	1.06892	0.912426	1.08757	0.838955	0.000950333
Smc5	structural maintenance of chromosomes 5	0.734009	1.01687	0.946165	1.10999	1.1163	1.07666	0.899013	1.10099	0.816553	0.0783476
Mbd1	methyl-CpG binding domain protein 1	0.89358	0.992114	0.945166	1.07564	1.05016	1.04334	0.94362	1.05638	0.893259	0.0200249
Camk2g	calcium/calmodulin-dependent protein kinase II gamma	1.37228	1.01905	1.4369	0.87548	0.68929	0.607008	1.27607	0.723926	1.76271	0.0222117
Eml3	echinoderm microtubule associated protein like 3	1.12951	1.24068	1.14734	0.823626	0.902234	0.756607	1.17251	0.827489	1.41695	0.0031652
Nolc1	nucleolar and coiled-body phosphoprotein 1	1.30775	1.3136	1.3089	0.682758	0.696286	0.690701	1.31008	0.689915	1.89891	1.40292e-08
Btrc	beta-transducin repeat containing protein	1.11053	1.22558	1.14802	0.827071	0.835313	0.853485	1.16138	0.838623	1.38486	0.000748578
Cc2d2b	coiled-coil and C2 domain containing 2B	0.967643	1.0923	1.01979	0.942929	0.897448	1.0799	1.02658	0.973424	1.0546	0.463713
Gm3015	predicted gene 3015	0.86803	1.07961	0.935259	1.04268	1.05251	1.02191	0.960965	1.03903	0.924864	0.283427
Slc30a5	solute carrier family 30 (zinc transporter), member 5	0.875974	0.925753	0.829831	1.10294	1.16389	1.10161	0.877186	1.12281	0.781239	0.00205331
Kif13a	kinesin family member 13A	0.812278	0.783128	0.785085	1.07493	1.04954	1.49503	0.793497	1.2065	0.657684	0.0462496
BC051142	cDNA sequence BC051142	1.08341	0.940502	0.954466	1.02979	0.901245	1.09059	0.992792	1.00721	0.985688	0.851081
Grk6	G protein-coupled receptor kinase 6	1.38935	1.29006	1.45232	0.574992	0.698128	0.595149	1.37724	0.622757	2.21153	0.000240896
Spast	spastin	1.12132	1.16123	1.10595	0.853107	0.904866	0.853533	1.1295	0.870502	1.29752	0.000405072
Fam193b	family with sequence similarity 193, member B	1.20575	1.07473	1.05812	0.883081	0.90578	0.872545	1.11286	0.887135	1.25445	0.00909306
Ccser2	coiled-coil serine rich 2	1.24958	1.37877	1.37529	0.858633	0.622157	0.515573	1.33455	0.665454	2.00547	0.00368231
Pxk	PX domain containing serine/threonine kinase	1.02591	1.25266	1.08928	0.8019	0.9778	0.852454	1.12262	0.877385	1.2795	0.045427
Anxa7	annexin A7	1.39397	1.52303	1.4237	0.557379	0.542791	0.559133	1.4469	0.553101	2.61597	2.22816e-05
Ppp3cc	protein phosphatase 3, catalytic subunit, gamma isoform	0.919927	0.974681	0.939547	1.05101	1.06467	1.05017	0.944718	1.05528	0.895229	0.002694
Hlcs	holocarboxylase synthetase (biotin-	0.91756	0.952741	1.01194	0.992307	1.05895	1.0665	0.960748	1.03925	0.92446	0.0962805
Gm30083	predicted gene, 30083	0.714942	0.942688	0.728083	1.21431	1.24095	1.15902	0.795238	1.20476	0.660079	0.00619975
Taf4	TATA-box binding protein associated factor 4	1.07722	1.19022	1.14608	0.887004	0.856661	0.842808	1.13784	0.862158	1.31976	0.00146213
Tsc2	TSC complex subunit 2	1.32574	1.4162	1.37347	0.639647	0.629098	0.615844	1.3718	0.628197	2.18372	1.0366e-05
Zc3h13	zinc finger CCCH type containing 13	1.07573	1.16855	1.14311	0.85572	0.878295	0.878599	1.12913	0.870871	1.29655	0.00084547
Otulinl	OTU deubiquitinase with linear linkage specificity like	1.11286	1.20846	1.05783	0.847006	0.892222	0.881618	1.12638	0.873615	1.28934	0.00537693
App	amyloid beta (A4) precursor protein	1.23604	1.3472	1.29617	0.717435	0.692986	0.710178	1.29313	0.706866	1.82939	5.85052e-05
Ano6	anoctamin 6	0.869044	0.873575	0.991333	1.07837	1.12593	1.06175	0.911317	1.08868	0.837083	0.0162117
Gnl3	guanine nucleotide binding protein-like 3 (nucleolar)	1.78738	1.99291	1.8426	0.12277	0.132624	0.121716	1.8743	0.125703	14.9105	9.11033e-06
Lrch1	leucine-rich repeats and calponin homology (CH) domain containing 1	1.0868	1.07873	1.09067	0.926629	0.915976	0.901201	1.0854	0.914602	1.18674	3.09233e-05
Dgkh	diacylglycerol kinase, eta	0.925881	1.27125	0.922473	1.02978	0.918287	0.932326	1.03987	0.960131	1.08305	0.545567
Tmem260	transmembrane protein 260	1.20079	1.29779	1.21205	0.753714	0.785409	0.750248	1.23688	0.763124	1.62081	0.000130505
Kbtbd6	kelch repeat and BTB (POZ) domain containing 6	1.09229	1.22953	1.1122	0.858423	0.846202	0.861355	1.14467	0.855327	1.33829	0.00255574
Stk3	serine/threonine kinase 3	1.22466	1.37647	1.26052	0.725017	0.704408	0.708923	1.28722	0.712783	1.8059	0.000241308
Rft1	RFT1 homolog	0.981587	0.990161	1.00875	1.00928	1.01135	0.998873	0.993499	1.0065	0.987082	0.217721
Reep4	receptor accessory protein 4	0.923845	0.985384	0.97129	1.02166	1.05932	1.0385	0.960173	1.03983	0.923397	0.0209601
Pced1b	PC-esterase domain containing 1B	1.25842	1.35568	1.18515	0.775712	0.725358	0.699682	1.26642	0.733584	1.72634	0.000600433
Mzt1	mitotic spindle organizing protein 1	1.086	1.11328	1.31573	0.806517	0.868878	0.80959	1.17167	0.828328	1.4145	0.010316
Ubr5	ubiquitin protein ligase E3 component n-recognin 5	1.241	1.31184	1.27981	0.724448	0.727511	0.715382	1.27755	0.722447	1.76837	1.17222e-05
AC140267	novel protein	1.17657	1.27032	1.20663	0.806099	0.779604	0.76077	1.21784	0.782158	1.55703	0.000141381
Nt5dc2	5'-nucleotidase domain containing 2	1.18485	1.30742	1.24571	0.747999	0.75383	0.760192	1.24599	0.754007	1.65249	0.000158178
Ksr1	kinase suppressor of ras 1	1.1789	1.44174	1.29144	0.638337	0.711136	0.738456	1.30402	0.695977	1.87366	0.00174798
Tbc1d23	TBC1 domain family, member 23	1.01746	1.15302	1.08509	0.942274	0.910184	0.891973	1.08519	0.91481	1.18625	0.0151533
Eny2	ENY2 transcription and export complex 2 subunit	1.18526	1.29216	1.28997	0.734939	0.750175	0.747494	1.2558	0.744203	1.68744	0.000136014
Morn2	MORN repeat containing 2	0.749962	0.794895	0.757298	1.23103	1.24347	1.22335	0.767385	1.23262	0.622567	6.61285e-06
Tinf2	Terf1 (TRF1)-interacting nuclear factor 2	1.07417	1.13874	1.11647	0.878222	0.905286	0.887114	1.10979	0.890207	1.24667	0.000434011
Hnrnpc	heterogeneous nuclear ribonucleoprotein C	0.981921	1.30885	0.919829	0.92317	0.91625	0.949983	1.0702	0.929801	1.151	0.310804
Scaf11	SR-related CTD-associated factor 11	1.19219	1.2385	1.34116	0.678031	0.825027	0.725093	1.25728	0.742717	1.69282	0.00113484
Spcs1	signal peptidase complex subunit 1 homolog (S. cerevisiae)	0.781663	0.983176	0.966623	1.55279	0.827746	0.887999	0.910487	1.08951	0.835683	0.499008
Gm5460	predicted gene 5460	0.729777	0.768833	0.77476	1.20905	1.25712	1.26046	0.75779	1.24221	0.610034	2.42441e-05
Nudcd1	NudC domain containing 1	1.17913	1.28908	1.24933	0.758226	0.754561	0.769668	1.23918	0.760818	1.62875	0.000123431
Dpep2	dipeptidase 2	0.924931	0.743742	0.727248	1.24281	1.31127	1.05	0.79864	1.20136	0.66478	0.0161075
Col20a1	collagen, type XX, alpha 1	0.900455	1.04084	1.01558	0.936071	0.91855	1.18851	0.985624	1.01438	0.971656	0.782381
Cstl1	cystatin-like 1	0.427951	0.426382	0.415242	1.55825	1.58789	1.58428	0.423192	1.57681	0.268385	3.60324e-08
Nup155	nucleoporin 155	1.06975	1.16804	1.09705	0.884267	0.896042	0.88485	1.11161	0.888386	1.25127	0.00164375
Tns2	tensin 2	0.730865	0.883219	0.802199	1.18745	1.21262	1.18365	0.805428	1.19457	0.67424	0.000978536
Acr	acrosin prepropeptide	0.920531	0.909383	0.919492	1.04053	1.13145	1.07862	0.916469	1.08353	0.845816	0.00328138
Tmem106c	transmembrane protein 106C	0.990304	1.20391	1.36386	0.570152	1.15319	0.718576	1.18603	0.813972	1.45709	0.144759
Calcoco1	calcium binding and coiled coil domain 1	0.992758	1.03831	1.02401	0.973637	1.00397	0.967323	1.01836	0.981643	1.0374	0.104907
Phf20l1	PHD finger protein 20-like 1	0.957936	1.11607	1.00754	0.931817	0.985589	1.00105	1.02718	0.97282	1.05588	0.348127
Pfkm	phosphofructokinase, muscle	0	1.72086	1.92577	1.30536	1.04802	0	1.21554	0.784459	1.54953	0.586369
Csad	cysteine sulfinic acid decarboxylase	1.02541	1.20898	1.0155	0.815427	1.04801	0.886667	1.0833	0.916703	1.18173	0.148467
Ndufa6	NADH:ubiquinone oxidoreductase subunit A6	0.741248	1.1021	0.790335	1.13732	1.13717	1.09182	0.877893	1.12211	0.782362	0.0988496
Zfp385a	zinc finger protein 385A	1.06445	1.12948	1.04061	0.965413	0.906331	0.893706	1.07818	0.921817	1.16963	0.010611
Cyhr1	cysteine and histidine rich 1	1.30942	1.22424	1.32094	0.66895	0.785757	0.690695	1.28487	0.715134	1.79668	0.000267431
Tfap4	transcription factor AP4	1.3006	1.26791	1.45721	0.600161	0.724814	0.649307	1.34191	0.658094	2.03908	0.000573927
Septin12	septin 12	0.963927	1.06218	1.00169	0.977873	1.01772	0.976605	1.00927	0.990733	1.01871	0.589474
Aco2	aconitase 2, mitochondrial	1.06882	1.21191	1.13943	0.868676	0.829525	0.881638	1.14005	0.859946	1.32573	0.00316889
Clip4	CAP-GLY domain containing linker protein family, member 4	0.626253	0.666492	0.648622	1.34826	1.38148	1.3289	0.647122	1.35288	0.47833	3.31632e-06
Cd47	CD47 antigen (Rh-related antigen, integrin-associated signal transducer)	1.16077	1.27836	1.17785	0.770755	0.865114	0.747141	1.20566	0.794337	1.51782	0.00132462
Tfcp2	transcription factor CP2	1.14558	1.27244	1.15499	0.824129	0.807601	0.795267	1.191	0.808999	1.47219	0.000785162
Larp4	La ribonucleoprotein domain family, member 4	1.46519	1.4941	1.4942	0.517571	0.510206	0.518734	1.4845	0.515504	2.8797	6.84946e-08
Fsip1	fibrous sheath-interacting protein 1	1.19467	1.26124	1.22085	0.765494	0.790514	0.767229	1.22559	0.774412	1.5826	2.76243e-05
Col22a1	collagen, type XXII, alpha 1	0.90107	0.97724	0.914865	1.06296	1.08132	1.06254	0.931058	1.06894	0.87101	0.00471391
Aco2	aconitase 2, mitochondrial	1.01713	0.99787	0.969177	0.894678	1.0708	1.05034	0.994726	1.00527	0.989508	0.862985
Polr2f	polymerase (RNA) II (DNA directed) polypeptide F	1.0819	1.17465	1.12526	0.876662	0.922045	0.819488	1.12727	0.872731	1.29166	0.00312056
Triobp	TRIO and F-actin binding protein	0.989572	1.10989	1.01665	0.964447	0.987498	0.931943	1.0387	0.961296	1.08052	0.123995
Ddx11	DEAD/H box helicase 11	1.28628	1.46135	1.24401	0.692462	0.822922	0.492986	1.33054	0.669457	1.9875	0.00479518
Clcn2	chloride channel, voltage-sensitive 2	1.0792	1.21215	0.93654	0.935961	0.884626	0.95152	1.07596	0.924036	1.16442	0.13792
Fam3b	family with sequence similarity 3, member B	0.72444	0.734609	0.693164	1.29139	1.29789	1.2585	0.717405	1.2826	0.559338	5.40465e-06
Yeats2	YEATS domain containing 2	1.20892	1.19866	1.07812	0.867343	0.820022	0.826934	1.1619	0.8381	1.38635	0.00189719
Heg1	heart development protein with EGF-like domains 1	1.19047	1.1532	1.15043	0.775242	0.836283	0.894384	1.1647	0.835303	1.39434	0.000856309
BC049762	cDNA sequence BC049762	0.862852	1.02091	0.852978	1.07417	1.15938	1.0297	0.912248	1.08775	0.838654	0.0573716
Osbpl11	oxysterol binding protein-like 11	1.22072	1.28402	1.30729	0.729728	0.73332	0.724922	1.27068	0.729323	1.74227	3.13445e-05
Ccdc188	coiled-coil domain containing 188	0.694504	0.800623	0.714728	1.2396	1.24585	1.30469	0.736618	1.26338	0.583053	0.000166576
Wdr27	WD repeat domain 27	1.0177	1.18577	1.11186	0.952095	0.838368	0.894209	1.10511	0.894891	1.23491	0.0231152
AL731706	novel protein	0.957871	1.04931	0.949492	1.01354	1.01391	1.01587	0.985557	1.01444	0.971526	0.417425
Dlg2	discs large MAGUK scaffold protein 2	0.905749	1.0696	0.953072	1.0446	1.00597	1.02102	0.97614	1.02386	0.953392	0.393637
Sec22a	SEC22 homolog A, vesicle trafficking protein	0.915588	0.986675	0.911104	1.08649	1.07158	1.02857	0.937789	1.06221	0.882865	0.0143069
Myh11	myosin, heavy polypeptide 11, smooth muscle	0.949163	1.02273	0.986867	1.02016	1.02437	0.996703	0.986255	1.01375	0.972883	0.296533
Qser1	glutamine and serine rich 1	0.974936	1.20687	0.830947	1.0435	0.841762	1.10199	1.00425	0.995749	1.00854	0.952779
Kcnj6	potassium inwardly-rectifying channel, subfamily J, member 6	0.881532	1.33921	1.02175	0.913087	0.872318	0.972111	1.08083	0.919172	1.17587	0.307802
Crybg3	beta-gamma crystallin domain containing 3	1.05174	1.16007	1.07804	0.902486	0.909278	0.898393	1.09661	0.903386	1.21389	0.00414037
Lztr1	leucine-zipper-like transcriptional regulator, 1	1.36278	1.43618	1.1523	0.610829	0.581653	0.856257	1.31709	0.682913	1.92863	0.006475
Acap2	ArfGAP with coiled-coil, ankyrin repeat and PH domains 2	1.12592	1.22781	1.14088	0.893005	0.77481	0.837565	1.16487	0.835127	1.39485	0.00211051
Ccdc14	coiled-coil domain containing 14	0.666015	0.845803	0.744748	1.24167	1.31937	1.1824	0.752189	1.24781	0.602807	0.00162801
Eif4a2	eukaryotic translation initiation factor 4A2	1.52543	1.27365	1.70536	0.485962	0.541793	0.467804	1.50148	0.498519	3.01188	0.00139721
Rnaset2b	ribonuclease T2B	1.44855	1.58061	1.55618	0.473709	0.492526	0.448428	1.52845	0.471555	3.24129	1.55621e-05
Jam2	junction adhesion molecule 2	1.06448	1.28527	1.22136	0.773423	0.882215	0.773253	1.19037	0.80963	1.47026	0.00708604
Rsph3b	radial spoke 3B homolog (Chlamydomonas)	1.08968	1.15215	1.12079	0.86506	0.866407	0.905917	1.12087	0.879128	1.27498	0.000423025
Dynlt1a	dynein light chain Tctex-type 1A	1.12733	1.25698	1.12139	0.825203	0.842352	0.826755	1.16856	0.831437	1.40547	0.0016384
Ube2l3	ubiquitin-conjugating enzyme E2L 3	1.05945	1.17257	1.0801	0.84937	0.891571	0.946942	1.10404	0.895961	1.23224	0.00970749
Riok2	RIO kinase 2	1.37261	1.53944	1.46923	0.583158	0.512349	0.523221	1.46042	0.539576	2.70661	6.50647e-05
B4galt4	UDP-Gal:betaGlcNAc beta 1,4-galactosyltransferase, polypeptide 4	1.11781	1.21398	1.20041	0.641806	0.944589	0.881402	1.1774	0.822599	1.43132	0.0216168
Ccdc116	coiled-coil domain containing 116	1.05489	1.09139	1.03484	1.05539	0.949881	0.813613	1.06037	0.939627	1.1285	0.168442
Hmga1	high mobility group AT-hook 1	0.868293	0.890935	0.951298	1.03187	1.13122	1.12638	0.903509	1.09649	0.824	0.00905555
Pde10a	phosphodiesterase 10A	1.09183	1.14646	1.19938	0.86072	0.874213	0.8274	1.14589	0.854111	1.34162	0.00101532
Zfp523	zinc finger protein 523	1.07501	1.20608	1.22211	0.742316	0.856245	0.898248	1.16773	0.83227	1.40307	0.00702361
Lca5l	Leber congenital amaurosis 5-like	0.91515	1.10721	1.04487	0.9495	0.994028	0.989236	1.02241	0.977588	1.04585	0.484882
Emilin2	elastin microfibril interfacer 2	0.6191	0.671702	0.618272	1.33265	1.39941	1.35887	0.636358	1.36364	0.46666	1.0107e-05
Jmjd8	jumonji domain containing 8	1.17355	1.05868	1.06961	0.911435	0.890017	0.89672	1.10061	0.899391	1.22373	0.00562891
Tcp11	t-complex protein 11	1.07455	1.13439	1.15639	0.851184	0.941639	0.841845	1.12178	0.878222	1.27733	0.00372303
Plec	plectin	0.989699	1.13344	0.785861	0.968924	1.03268	1.08939	0.969666	1.03033	0.941118	0.599945
Vapa	vesicle-associated membrane protein, associated protein A	0.601372	0.803394	0.626405	1.27589	1.33856	1.35438	0.677057	1.32294	0.511781	0.00068364
1700010I14Rik	RIKEN cDNA 1700010I14 gene	1.03503	1.12907	1.08295	0.890288	0.944973	0.917691	1.08235	0.917651	1.17948	0.00632107
Brwd1	bromodomain and WD repeat domain containing 1	1.04189	1.01476	1.14762	0.889108	0.963248	0.943375	1.06809	0.93191	1.14613	0.0420471
Armc12	armadillo repeat containing 12	0.548904	0.560814	0.539132	1.41585	1.48577	1.44954	0.549617	1.45038	0.378946	1.81324e-06
Anks1	ankyrin repeat and SAM domain containing 1	1.35838	1.50123	1.39044	0.57869	0.608584	0.562676	1.41668	0.583317	2.42867	5.14424e-05
Mea1	male enhanced antigen 1	0.941952	1.01801	0.983943	1.02757	1.02034	1.00818	0.981302	1.0187	0.963291	0.175019
Psmg1	proteasome (prosome, macropain) assembly chaperone 1	0.966815	1.24663	0.97936	0.939421	0.900899	0.966877	1.06427	0.935732	1.13736	0.240101
Sh3bgr	SH3-binding domain glutamic acid-rich protein	1.64886	2.06163	1.54678	0.222624	0.237419	0.282679	1.75243	0.247574	7.07839	0.000685493
Polr2m	polymerase (RNA) II (DNA directed) polypeptide M	0.932874	0.983278	0.935013	1.09621	1.03939	1.01324	0.950388	1.04961	0.905467	0.0282359
Tjp2	tight junction protein 2	1.05627	1.1564	1.07744	0.91419	0.914888	0.880813	1.0967	0.903297	1.21411	0.00399044
Rpl10a	ribosomal protein L10A	1.15252	1.28886	1.173	0.789325	0.807675	0.788619	1.20479	0.795206	1.51507	0.000672347
Khsrp	KH-type splicing regulatory protein	1.28013	1.3896	1.38308	0.646483	0.651883	0.648826	1.35094	0.649064	2.08136	3.85546e-05
Smoc2	SPARC related modular calcium binding 2	0.776332	0.931572	0.877051	1.08408	1.12494	1.20602	0.861652	1.13835	0.756931	0.00877958
Ranbp3	RAN binding protein 3	1.25048	1.30929	1.25171	0.742057	0.70813	0.738338	1.27049	0.729508	1.74157	1.6756e-05
Slc26a8	solute carrier family 26, member 8	0.951479	1.00743	0.985998	0.995219	1.03691	1.02296	0.981637	1.01836	0.963937	0.146058
Catsperd	cation channel sperm associated auxiliary subunit delta	0.84936	1.08679	0.924662	1.1367	1.06288	0.939609	0.953604	1.0464	0.911322	0.363735
Lclat1	lysocardiolipin acyltransferase 1	1.00042	1.08878	1.07266	0.922762	0.939597	0.975786	1.05395	0.946049	1.11406	0.0262461
Bin1	bridging integrator 1	1.21646	1.31941	1.21172	0.790582	0.738627	0.723207	1.24919	0.750805	1.66381	0.000253316
Tmem217	transmembrane protein 217	0.79534	0.970903	0.872567	1.08746	1.1847	1.08902	0.879603	1.1204	0.785082	0.0160645
Slc8a1	solute carrier family 8 (sodium/calcium exchanger), member 1	0.733452	0.81359	0.843564	1.18639	1.335	1.088	0.796868	1.20313	0.662329	0.00676652
Commd10	COMM domain containing 10	1.37392	1.54883	1.41368	0.516197	0.61226	0.535121	1.44547	0.554526	2.60668	0.000124078
Ttc39c	tetratricopeptide repeat domain 39C	1.03045	1.20131	1.13217	0.875287	0.889986	0.870789	1.12131	0.878687	1.27612	0.0082995
Gm50092	predicted gene, 50092	0.789359	0.857301	0.778689	1.201	1.18237	1.19127	0.80845	1.19155	0.678486	0.000109161
Ss18	SS18, nBAF chromatin remodeling complex subunit	1.08183	1.14561	1.05238	0.935134	0.935532	0.849511	1.09327	0.906725	1.20574	0.00930884
Map4k3	mitogen-activated protein kinase kinase kinase kinase 3	0.743669	0.875654	0.815884	1.18293	1.2107	1.17117	0.811736	1.18826	0.683127	0.000704207
Rnf151	ring finger protein 151	0.732915	0.777491	0.739393	1.24874	1.25614	1.24533	0.749933	1.25007	0.599914	3.95124e-06
Taf4b	TATA-box binding protein associated factor 4b	1.14189	1.36639	1.18338	0.813278	0.752652	0.742412	1.23055	0.769447	1.59927	0.0031207
Fez2	fasciculation and elongation protein zeta 2 (zygin II)	1.18023	1.25958	1.18763	0.683839	0.843519	0.845203	1.20915	0.790853	1.52891	0.00211568
BC004004	cDNA sequence BC004004	1.0765	0.988466	0.939716	0.974555	1.04998	0.970779	1.00156	0.998438	1.00313	0.950846
Nubp2	nucleotide binding protein 2	1.15032	1.22626	1.22457	0.779341	0.783425	0.83608	1.20038	0.799615	1.5012	0.000206331
Srsf7	serine and arginine-rich splicing factor 7	0.940208	1.01845	0.947075	1.00556	1.04907	1.03964	0.968578	1.03142	0.939071	0.0904872
Slc39a3	solute carrier family 39 (zinc transporter), member 3	0.898975	0.965685	0.868191	1.1279	1.05495	1.0843	0.91095	1.08905	0.836464	0.00757712
Colec12	collectin sub-family member 12	1.11637	1.28815	1.24069	0.738474	0.827696	0.788627	1.21507	0.784932	1.54799	0.00169168
Spata24	spermatogenesis associated 24	0.8185	0.868679	0.890618	1.12774	1.14213	1.15233	0.859266	1.14073	0.753256	0.000235054
Asah2	N-acylsphingosine amidohydrolase 2	1.06133	1.28272	1.12718	0.800252	0.869568	0.858951	1.15708	0.842923	1.37269	0.0104374
Yif1a	Yip1 interacting factor homolog A (S. cerevisiae)	0.885035	0.934954	0.961664	1.0975	1.05201	1.06884	0.927218	1.07278	0.864311	0.00505833
Papss2	3'-phosphoadenosine 5'-phosphosulfate synthase 2	1.10888	1.12442	1.13685	0.854205	0.888575	0.887065	1.12339	0.876615	1.2815	5.79311e-05
Isoc1	isochorismatase domain containing 1	1.34207	1.45594	1.36161	0.637244	0.603317	0.599821	1.38654	0.613461	2.26019	3.14255e-05
Nedd4l	neural precursor cell expressed, developmentally down-regulated gene 4-like	1.29504	1.48996	1.34479	0.631063	0.61512	0.624032	1.37659	0.623405	2.20819	0.000212045
Sdhaf2	succinate dehydrogenase complex assembly factor 2	1.2142	1.26313	1.20949	0.782902	0.755932	0.774347	1.22894	0.77106	1.59383	1.72358e-05
Rnaseh2c	ribonuclease H2, subunit C	0.95999	1.43586	1.03915	1.04477	0.720411	0.799813	1.145	0.854998	1.33919	0.175975
Ndfip1	Nedd4 family interacting protein 1	0.976352	1.06275	1.01978	0.961934	0.995188	0.983995	1.01963	0.980373	1.04004	0.216643
Mrpl49	mitochondrial ribosomal protein L49	0.826407	1.05883	1.15209	1.0552	1.04347	0.864008	1.01244	0.987557	1.0252	0.839145
Add3	adducin 3 (gamma)	0.694388	0.621303	0.605886	1.45738	1.37948	1.24156	0.640526	1.35947	0.471157	0.000472577
Akap8l	A kinase (PRKA) anchor protein 8-like	0.683303	2.77407	0.739737	0.496813	0.521772	0.784308	1.39904	0.600964	2.32799	0.314133
Btbd9	BTB (POZ) domain containing 9	0.843113	0.89384	0.846312	1.10192	1.18348	1.13133	0.861088	1.13891	0.756063	0.000658302
Ppp1r14b	protein phosphatase 1, regulatory inhibitor subunit 14B	1.55197	1.49532	1.50623	0.463522	0.499432	0.483526	1.51784	0.48216	3.148	8.70629e-07
Wdr4	WD repeat domain 4	1.39511	1.53984	1.42535	0.534957	0.568695	0.536044	1.45343	0.546566	2.65921	3.72146e-05
Sf3b2	splicing factor 3b, subunit 2	0.985978	1.27211	1.00056	1.05573	0.870242	0.815375	1.08622	0.913783	1.1887	0.218021
Pknox1	Pbx/knotted 1 homeobox	1.0355	1.13952	1.0156	0.907463	0.936851	0.965062	1.06354	0.936459	1.13571	0.0385729
Catsper1	cation channel, sperm associated 1	0.935832	1.02621	0.972661	0.99352	1.08766	0.984116	0.978234	1.02177	0.957396	0.360636
Nt5c2	5'-nucleotidase, cytosolic II	1.27287	1.3562	1.32235	0.673219	0.693672	0.681683	1.31714	0.682858	1.92887	1.41347e-05
Nfkb2	nuclear factor of kappa light polypeptide gene enhancer in B cells 2, p49/p100	0.823116	1.01479	0.942833	1.02311	0.982901	1.21325	0.926913	1.07309	0.863781	0.181172
H2-K1	histocompatibility 2, K1, K region	1.30387	1.4625	1.37002	0.625432	0.624969	0.613211	1.3788	0.621204	2.21955	8.08121e-05
Rela	v-rel reticuloendotheliosis viral oncogene homolog A (avian)	1.30179	1.4188	1.31675	0.689314	0.653543	0.619802	1.34578	0.65422	2.05708	7.87935e-05
Pyroxd2	pyridine nucleotide-disulphide oxidoreductase domain 2	0.933931	1.00196	0.947961	1.127	0.941436	1.04772	0.961283	1.03872	0.925453	0.250137
Nme4	NME/NM23 nucleoside diphosphate kinase 4	1.11454	1.27898	1.14015	0.804358	0.824294	0.837678	1.17789	0.82211	1.43276	0.00238637
Ostf1	osteoclast stimulating factor 1	1.37718	1.50813	1.3511	0.586178	0.577841	0.599565	1.41214	0.587861	2.40216	7.31487e-05
Gsto1	glutathione S-transferase omega 1	1.2404	1.39405	1.22889	0.712399	0.679978	0.744281	1.28778	0.712219	1.80812	0.000518901
Ccdc40	coiled-coil domain containing 40	1.09059	1.13401	1.11304	0.879908	0.902804	0.879642	1.11255	0.887451	1.25364	0.000106105
Fech	ferrochelatase	1.07486	1.16046	1.09759	0.905761	0.888962	0.872359	1.11097	0.889027	1.24965	0.00125511
Ccs	copper chaperone for superoxide dismutase	1.12628	1.15888	1.16841	0.837009	0.864276	0.845143	1.15119	0.848809	1.35624	3.67075e-05
Ergic1	endoplasmic reticulum-golgi intermediate compartment (ERGIC) 1	0.934928	1.07871	0.969856	1.03822	0.987445	0.990846	0.994497	1.0055	0.989054	0.823747
Csnk1g3	casein kinase 1, gamma 3	1.23547	1.26401	1.28324	0.74141	0.772673	0.703199	1.26091	0.739094	1.70602	2.83473e-05
Fam170a	family with sequence similarity 170, member A	0.764026	0.795276	0.773208	1.20307	1.2337	1.23072	0.777503	1.2225	0.635996	4.98643e-06
Efemp2	epidermal growth factor-containing fibulin-like extracellular matrix protein 2	0.895639	0.956526	0.888749	1.09628	1.07349	1.08932	0.913638	1.08636	0.841007	0.00156581
Tsga10ip	testis specific 10 interacting protein	1.03883	1.01789	1.09472	0.971507	0.931708	0.94535	1.05048	0.949522	1.10632	0.017197
H2-K1	histocompatibility 2, K1, K region	1.06632	0.968962	1.10483	0.80956	1.17604	0.874284	1.04671	0.953294	1.09799	0.479615
Gpr137	G protein-coupled receptor 137	0.84976	0.926983	0.904295	1.10912	1.10084	1.10901	0.893679	1.10632	0.807794	0.000771026
Matr3	matrin 3	0.988215	1.11789	1.03373	1.09014	0.778771	0.991248	1.04661	0.953387	1.09778	0.401406
Wdr26	WD repeat domain 26	1.18829	1.33543	1.22538	0.758728	0.746926	0.74524	1.2497	0.750298	1.66561	0.00035545
Spindoc	spindlin interactor and repressor of chromatin binding	1.53348	1.4928	1.72106	0.444622	0.305755	0.502275	1.58245	0.417551	3.78983	0.000217782
Scyl1	SCY1-like 1 (S. cerevisiae)	1.11788	1.18762	1.16868	0.834174	0.856389	0.835252	1.15806	0.841938	1.37547	0.000137352
Phf1	PHD finger protein 1	1.05614	1.1628	1.12752	0.872084	0.905811	0.875642	1.11549	0.884513	1.26113	0.00223017
Rhot1	ras homolog family member T1	0.951287	1.06155	1.01736	1.12754	0.806954	1.0353	1.01007	0.989932	1.02034	0.851018
H2-Eb1	histocompatibility 2, class II antigen E beta	0.709622	0.84342	0.737975	1.20096	1.24624	1.26179	0.763673	1.23633	0.617694	0.000449
Ubxn1	UBX domain protein 1	1.27632	1.36651	1.36059	0.676403	0.668036	0.652141	1.33447	0.665527	2.00514	2.38968e-05
Txnl1	thioredoxin-like 1	1.20664	1.28331	1.24613	0.752355	0.762696	0.74887	1.24536	0.75464	1.65027	2.62546e-05
Phf21a	PHD finger protein 21A	0.975842	1.05199	1.028	1.01758	0.998049	0.928541	1.01861	0.981389	1.03793	0.349298
Nars	asparaginyl-tRNA synthetase	1.41878	1.49254	1.52758	0.499793	0.540106	0.521204	1.47963	0.520368	2.84344	9.51608e-06
N6amt1	N-6 adenine-specific DNA methyltransferase 1 (putative)	1.20139	1.51253	1.05752	0.740309	0.858886	0.629365	1.25715	0.742853	1.69232	0.0264243
Dnah7b	dynein, axonemal, heavy chain 7B	1.07038	1.21012	1.13214	0.86372	0.871407	0.852231	1.13755	0.862453	1.31897	0.0025251
Ube4b	ubiquitination factor E4B	1.2608	1.36214	1.31389	0.685569	0.69379	0.683807	1.31228	0.687722	1.90815	2.91317e-05
Srcin1	SRC kinase signaling inhibitor 1	0.983565	1.08544	1.00115	0.997294	0.981934	0.950617	1.02339	0.976615	1.04789	0.244487
Tmub1	transmembrane and ubiquitin-like domain containing 1	0.947847	1.10711	1.04509	0.999048	0.921653	0.97925	1.03335	0.96665	1.069	0.267611
Scml2	Scm polycomb group protein like 2	1.07878	1.1185	1.05667	0.973376	0.737609	1.03506	1.08465	0.915349	1.18496	0.140935
Rab3il1	RAB3A interacting protein (rabin3)-like 1	0.838831	0.864077	0.819987	1.15454	1.20268	1.11988	0.840965	1.15903	0.725573	0.000305441
1810020O05Rik	Riken cDNA 1810020O05 gene	0.969731	1.03962	0.998023	1.02782	0.980153	0.984658	1.00246	0.997542	1.00493	0.855715
Vwa3b	von Willebrand factor A domain containing 3B	0.73543	0.866628	0.789831	1.18796	1.17993	1.24022	0.797296	1.2027	0.66292	0.000674049
Lrp8	low density lipoprotein receptor-related protein 8, apolipoprotein e receptor	1.05118	1.09174	1.03996	0.958798	0.953273	0.905052	1.06096	0.939041	1.12983	0.00628463
Lcor	ligand dependent nuclear receptor corepressor	1.21077	1.34432	1.1945	0.779198	0.757786	0.713422	1.24986	0.750136	1.66618	0.000620236
Plin4	perilipin 4	0.915533	1.0377	0.918787	1.05072	1.04176	1.03551	0.95734	1.04266	0.918171	0.102468
Cfap74	cilia and flagella associated protein 74	0.98151	1.08593	1.06239	0.948229	0.967114	0.954834	1.04327	0.956725	1.09046	0.0543133
Cylc2	cylicin, basic protein of sperm head cytoskeleton 2	0.506801	0.780649	0.503728	1.36906	1.38902	1.45074	0.597059	1.40294	0.425577	0.00106015
AC152452	IQ motif containing F3	0.98291	1.02434	1.07981	0.988608	0.961929	0.962409	1.02902	0.970982	1.05977	0.119816
Patj	PATJ, crumbs cell polarity complex component	1.2224	1.48593	1.19081	0.705227	0.727216	0.668418	1.29971	0.700287	1.85597	0.00324037
Aak1	AP2 associated kinase 1	1.04683	1.02197	1.0375	0.943515	0.995494	0.954699	1.03543	0.964569	1.07346	0.0151356
Nacc1	nucleus accumbens associated 1, BEN and BTB (POZ) domain containing	1.02039	1.75619	1.05459	0.685157	0.740282	0.743396	1.27705	0.722945	1.76646	0.0825894
Ccdc30	coiled-coil domain containing 30	0.855443	0.949187	0.881128	1.09447	1.11754	1.10224	0.895253	1.10475	0.810369	0.00189197
Lhb	luteinizing hormone beta	0.99632	0.991481	1.10066	0.954236	0.909678	1.04762	1.02949	0.970512	1.06077	0.336464
Kcnab2	potassium voltage-gated channel, shaker-related subfamily, beta member 2	1.24013	1.3357	1.22989	0.760987	0.692118	0.741168	1.26858	0.731424	1.73439	0.000168017
Ap3b2	adaptor-related protein complex 3, beta 2 subunit	1.56661	1.53798	1.63912	0.449174	0.502021	0.305098	1.58124	0.418764	3.77596	6.13759e-05
Rnf130	ring finger protein 130	1.18931	1.18908	1.19702	0.743691	0.851305	0.829589	1.19181	0.808195	1.47465	0.000311467
Gm8251	predicted gene 8251	0.701829	0.769927	0.723245	1.26606	1.27579	1.26315	0.731667	1.26833	0.576873	1.25633e-05
Zdhhc3	zinc finger, DHHC domain containing 3	0.976482	1.07311	1.05643	0.948774	0.964523	0.980688	1.03534	0.964662	1.07327	0.0862476
Wdr88	WD repeat domain 88	1.05081	1.16723	1.12789	0.889245	0.897347	0.867469	1.11531	0.884687	1.26069	0.00284653
Iqcf6	IQ motif containing F6	0.65149	0.721697	0.695172	1.30762	1.29429	1.32973	0.689453	1.31055	0.52608	1.10449e-05
Limch1	LIM and calponin homology domains 1	1.11144	1.14186	1.15562	0.861533	0.874087	0.855465	1.13631	0.863695	1.31563	4.28608e-05
Abr	active BCR-related gene	1.32768	1.60522	1.45346	0.548935	0.531138	0.533561	1.46212	0.537878	2.71832	0.000327378
Catspere2	cation channel sperm associated auxiliary subunit epsilon 2	1.01283	1.20167	1.05931	0.90432	0.909445	0.912424	1.09127	0.90873	1.20087	0.0325706
Septin4	septin 4	0.742591	0.799603	0.745056	1.2169	1.27402	1.22183	0.762417	1.23758	0.616053	5.33585e-05
Itga6	integrin alpha 6	1.18931	1.27518	1.22766	0.796147	0.792845	0.718861	1.23072	0.769285	1.59982	0.000200013
Rdx	radixin	1.25789	1.33778	1.26956	0.705283	0.71811	0.711373	1.28841	0.711588	1.81061	2.15407e-05
Ypel1	yippee like 1	0.912627	1.15318	0.973808	1.0427	0.984836	0.932845	1.01321	0.986794	1.02676	0.754482
Kif1b	kinesin family member 1B	1.22369	1.39415	1.29085	0.710374	0.68521	0.695724	1.3029	0.697103	1.86902	0.000268477
Mical3	microtubule associated monooxygenase, calponin and LIM domain containing 3	0.942268	1.0258	0.95185	0.996426	1.05452	1.02914	0.973306	1.02669	0.948001	0.163201
Ptpdc1	protein tyrosine phosphatase domain containing 1	1.18462	1.26241	1.21479	0.777027	0.786616	0.774547	1.2206	0.779397	1.56609	4.30724e-05
Sacm1l	SAC1 suppressor of actin mutations 1-like (yeast)	0.976612	1.12098	1.00177	0.959786	0.977621	0.963236	1.03312	0.966881	1.06851	0.213838
Qtrt2	queuine tRNA-ribosyltransferase accessory subunit 2	0.915779	1.06316	0.994384	1.08534	1.03122	0.91011	0.991108	1.00889	0.982373	0.803949
Cracd	capping protein inhibiting regulator of actin	1.0033	1.08759	1.07346	0.93848	0.98015	0.917021	1.05478	0.945217	1.11592	0.0266277
Usp25	ubiquitin specific peptidase 25	1.00322	1.10624	1.02271	0.951656	0.969631	0.946547	1.04406	0.955944	1.09217	0.0528562
Catspere1	cation channel sperm associated auxiliary subunit epsilon 1	0.867972	0.898015	0.879611	1.11813	1.13593	1.10034	0.881866	1.11813	0.788694	6.24656e-05
Fnbp1l	formin binding protein 1-like	1.29075	1.37379	1.49998	0.574816	0.650375	0.610288	1.38817	0.611826	2.2689	0.000275243
Acp2	acid phosphatase 2, lysosomal	0.921522	1.00473	0.954707	1.00521	1.05047	1.06337	0.960318	1.03968	0.923666	0.0568793
Tmem87b	transmembrane protein 87B	1.05365	1.15877	1.06358	0.920282	0.874887	0.928834	1.092	0.908001	1.20264	0.00797243
Rapgef6	Rap guanine nucleotide exchange factor (GEF) 6	1.21019	1.38893	1.3222	0.704692	0.706396	0.667589	1.30711	0.692893	1.88645	0.000332468
Mroh4	maestro heat-like repeat family member 4	0.871844	1.17658	0.858739	0.987778	1.06843	1.03664	0.969054	1.03095	0.939965	0.592132
C2cd6	C2 calcium dependent domain containing 6	0.952809	1.02957	0.98085	0.999386	1.03616	1.00123	0.987742	1.01226	0.975781	0.389363
Odf3b	outer dense fiber of sperm tails 3B	0.530234	0.57933	0.545248	1.47632	1.47874	1.39012	0.551604	1.4484	0.380838	1.03406e-05
Agt	angiotensinogen (serpin peptidase inhibitor, clade A, member 8)	1.42516	1.37436	0.64373	1.27577	0.625415	0.655563	1.14775	0.852249	1.34673	0.420654
Exoc6	exocyst complex component 6	1.12093	1.17404	1.17974	0.842179	0.764512	0.918601	1.15824	0.841764	1.37596	0.00279721
Rbms2	RNA binding motif, single stranded interacting protein 2	1.11904	1.18749	1.11028	0.819135	0.867363	0.896689	1.13894	0.861062	1.32271	0.00112346
Eed	embryonic ectoderm development	1.32052	1.42185	1.33362	0.636595	0.650445	0.636971	1.35866	0.641337	2.11848	2.38697e-05
Ptk2	PTK2 protein tyrosine kinase 2	1.34701	1.50841	1.4123	0.588445	0.561742	0.582099	1.42257	0.577429	2.46363	5.89339e-05
Klc1	kinesin light chain 1	1.48557	1.5958	1.4827	0.463122	0.47356	0.499251	1.52136	0.478644	3.17847	1.13371e-05
Ppp6r2	protein phosphatase 6, regulatory subunit 2	0.966716	1.20162	0.998624	0.978566	0.943896	0.910573	1.05565	0.944345	1.11787	0.217567
Kat6b	K(lysine) acetyltransferase 6B	1.12155	1.28103	1.0997	0.810527	0.884731	0.802457	1.16743	0.832572	1.4022	0.00597828
Ssxa1	synovial sarcoma, X member A1	0.966059	1.08969	1.03276	0.890243	0.980905	1.04034	1.0295	0.970496	1.0608	0.354498
Nelfb	negative elongation factor complex member B	1.32882	1.4548	1.39732	0.617012	0.599693	0.60236	1.39365	0.606355	2.2984	2.82564e-05
Tcf7	transcription factor 7, T cell specific	1.19898	1.40039	1.2827	0.707332	0.68768	0.722924	1.29402	0.705979	1.83295	0.00058057
Ttn	titin	1.02596	1.11247	1.12312	0.876219	0.877939	0.984292	1.08718	0.912817	1.19102	0.0208821
Unc45a	unc-45 myosin chaperone A	1.38728	1.60035	1.46557	0.512489	0.508838	0.52547	1.4844	0.515599	2.87898	0.000100639
Meiosin	meiosis initiator	1.36095	1.52966	1.37979	0.59903	0.555902	0.574672	1.42347	0.576535	2.469	0.000102425
Mast2	microtubule associated serine/threonine kinase 2	1.07334	1.01785	1.02689	0.973229	0.943671	0.96502	1.03936	0.96064	1.08195	0.0151512
Ccdc50	coiled-coil domain containing 50	1.13493	1.21967	1.16481	0.833885	0.869121	0.777581	1.17314	0.826862	1.41878	0.000682954
Tmem94	transmembrane protein 94	0.964862	1.04251	0.985693	0.994788	1.00542	1.00673	0.997688	1.00231	0.995386	0.853638
Nkrf	NF-kappaB repressing factor	1.55615	1.63261	1.60365	0.404608	0.394502	0.40847	1.59747	0.402527	3.96862	7.75889e-07
Mycbpap	MYCBP associated protein	0.816432	0.899541	0.850594	1.14226	1.15958	1.13159	0.855522	1.14448	0.747522	0.000343628
Dmd	dystrophin, muscular dystrophy	1.01764	1.10106	1.03358	0.928488	0.971211	0.948021	1.05076	0.94924	1.10695	0.0232581
Akap12	A kinase (PRKA) anchor protein (gravin) 12	0.75157	0.784717	0.774427	1.21301	1.25238	1.2239	0.770238	1.22976	0.626331	7.29961e-06
Tsga10	testis specific 10	0.792043	0.724518	0.692881	1.17414	1.38014	1.23628	0.736481	1.26352	0.58288	0.00146466
A930007A09Rik	RIKEN cDNA A930007A09 gene	0.951178	1.02151	1.00465	1.03629	1.00019	0.986175	0.992447	1.00755	0.985007	0.591436
1700067K01Rik	RIKEN cDNA 1700067K01 gene	1.03561	1.15313	0.972041	0.960436	0.943982	0.934802	1.05359	0.946407	1.11326	0.116006
Dnajc7	DnaJ heat shock protein family (Hsp40) member C7	1.36806	1.40618	1.41031	0.605639	0.617976	0.591841	1.39485	0.605152	2.30495	8.70712e-07
Mtx1	metaxin 1	0.851697	0.879762	0.88862	1.09228	1.17287	1.11477	0.873359	1.12664	0.775189	0.000665897
Golga2	golgi autoantigen, golgin subfamily a, 2	0.68831	0.914125	0.704547	1.20694	1.23622	1.24986	0.768994	1.23101	0.624687	0.0033228
Ccdc88a	coiled coil domain containing 88A	1.05844	1.14038	1.10503	0.903698	0.904874	0.887582	1.10128	0.898718	1.22539	0.00114522
Tbc1d25	TBC1 domain family, member 25	1.0081	1.40225	1.10764	0.849624	0.868646	0.763734	1.17267	0.827335	1.4174	0.0480503
Ago1	argonaute RISC catalytic subunit 1	1.23229	1.28723	1.23547	0.721173	0.751636	0.772197	1.25166	0.748335	1.6726	2.65543e-05
Ldhb	lactate dehydrogenase B	1.51314	1.85952	1.59578	0.340576	0.348189	0.342797	1.65615	0.343854	4.81642	0.00023116
Tpgs1	tubulin polyglutamylase complex subunit 1	1.09745	1.20882	1.13372	0.872212	0.838004	0.849799	1.14666	0.853338	1.34374	0.00102593
1700093K21Rik	RIKEN cDNA 1700093K21 gene	0.702714	0.739528	0.726252	1.25235	1.32632	1.25284	0.722831	1.27717	0.565964	3.24155e-05
Prpf40a	pre-mRNA processing factor 40A	0.886605	0.872209	0.962163	1.22243	0.966031	1.09057	0.906992	1.09301	0.829814	0.0783917
Iqank1	IQ motif and ankyrin repeat containing 1	1.03716	1.08627	1.02759	0.953022	0.945406	0.950556	1.05034	0.949662	1.10601	0.00533721
		1.30187	1.43556	1.36256	0.622024	0.635881	0.642109	1.36666	0.633338	2.15787	4.75975e-05
		0.748703	0.82947	0.764845	1.21815	1.20854	1.23029	0.781006	1.21899	0.640697	6.70454e-05
		1.15581	1.22056	1.16045	0.788281	0.856562	0.818329	1.17894	0.821058	1.43588	0.00023876
		1.19789	1.37616	1.24331	0.739996	0.745098	0.697542	1.27245	0.727545	1.74897	0.000606227
		0.66378	0.729635	0.689935	1.32137	1.3179	1.27738	0.69445	1.30555	0.531922	1.36396e-05
Grip1	glutamate receptor interacting protein 1	0.956864	1.00457	0.980145	1.01909	1.01945	1.01988	0.980528	1.01947	0.9618	0.0474912
		0.919784	1.04666	0.947353	1.02396	1.06819	0.994054	0.971266	1.02873	0.944136	0.262815
Bub1	BUB1, mitotic checkpoint serine/threonine kinase	1.22642	1.32124	1.27094	0.716966	0.685121	0.779308	1.27287	0.727132	1.75053	0.000150185
Ccdc173	coiled-coil domain containing 173	0.930439	1.10764	0.957025	0.986896	1.02032	0.997675	0.998369	1.00163	0.996743	0.956368
Gphn	gephyrin	1.38186	1.52962	1.45312	0.552795	0.547086	0.535521	1.45487	0.545134	2.66882	2.94183e-05
Efcab5	EF-hand calcium binding domain 5	1.00807	1.05091	1.06146	0.934077	0.959249	0.986234	1.04015	0.959853	1.08365	0.0224497
Zfyve9	zinc finger, FYVE domain containing 9	1.25997	1.80883	1.31308	0.481259	0.581836	0.555034	1.46062	0.539377	2.70798	0.0065398
Actn1	actinin, alpha 1	1.441	1.52375	1.43444	0.522669	0.54311	0.535024	1.4664	0.533601	2.74812	5.84083e-06
Fscb	fibrous sheath CABYR binding protein	0.964859	1.06948	0.9844	0.974597	1.00573	1.00093	1.00625	0.993753	1.01257	0.728451
Mpeg1	macrophage expressed gene 1	0.94927	1.13839	1.07069	0.915547	0.988019	0.93809	1.05278	0.947218	1.11145	0.149774
Papolb	poly (A) polymerase beta (testis specific)	1.1866	1.24205	1.13011	0.820513	0.80164	0.819081	1.18626	0.813745	1.45777	0.000345933
Fam71e1	family with sequence similarity 71, member E1	0.831239	0.923451	0.813274	1.16492	1.25161	1.0155	0.855988	1.14401	0.748234	0.0200588
Slc9a6	solute carrier family 9 (sodium/hydrogen exchanger), member 6	1.17536	1.31889	1.28218	0.726256	0.779625	0.717683	1.25881	0.741188	1.69837	0.000393136
Gatad2b	GATA zinc finger domain containing 2B	1.17883	1.25353	1.20529	0.793627	0.779948	0.78877	1.21255	0.787448	1.53985	4.40811e-05
Zbtb33	zinc finger and BTB domain containing 33	1.35911	1.37569	1.44761	0.598167	0.726303	0.493121	1.39414	0.605864	2.30107	0.000410294
Cul4b	cullin 4B	1.21312	1.28698	1.25708	0.746853	0.75435	0.741625	1.25239	0.747609	1.67519	2.04812e-05
Rhox2d	reproductive homeobox 2D	1.13801	1.26742	1.37941	0.692032	0.779137	0.743993	1.26161	0.738387	1.70861	0.00213195
Slc9a8	solute carrier family 9 (sodium/hydrogen exchanger), member 8	0.946075	1.0346	0.967254	1.01508	1.06924	0.967758	0.982641	1.01736	0.965875	0.430626
Ncoa3	nuclear receptor coactivator 3	1.06629	1.13005	1.33803	0.702112	0.928109	0.835406	1.17812	0.821876	1.43346	0.0274903
Zmynd8	zinc finger, MYND-type containing 8	1.15683	1.21113	1.18977	0.804722	0.820348	0.817211	1.18591	0.814094	1.45672	2.29607e-05
Plcg1	phospholipase C, gamma 1	1.46423	1.61677	1.50641	0.481826	0.472908	0.45785	1.52914	0.470861	3.24754	2.11725e-05
Nbr1	NBR1, autophagy cargo receptor	0.695317	0.774233	0.72104	1.25915	1.30159	1.24867	0.730196	1.2698	0.575047	4.46621e-05
Dhx8	DEAH (Asp-Glu-Ala-His) box polypeptide 8	1.11797	1.21055	1.15049	0.845387	0.852089	0.823511	1.15967	0.840329	1.38002	0.000359004
Gm27029	predicted gene, 27029	1.17137	1.28292	1.24359	0.765818	0.773546	0.762758	1.23263	0.767374	1.60629	0.000143817
Ube2c	ubiquitin-conjugating enzyme E2C	1.52884	1.70546	1.35705	0.43059	0.376317	0.601749	1.53045	0.469552	3.25938	0.000943996
Cyth1	cytohesin 1	0.935208	1.08154	0.925386	0.932438	1.06907	1.05635	0.980712	1.01929	0.962153	0.59402
Dnah17	dynein, axonemal, heavy chain 17	1.03947	1.11939	1.05781	0.92393	0.932684	0.926723	1.07222	0.927779	1.15569	0.00402243
Rpl19	ribosomal protein L19	1.25669	1.32852	1.44667	0.642326	0.668965	0.656829	1.34396	0.65604	2.04859	0.000250763
Pgap3	post-GPI attachment to proteins 3	1.12709	1.17551	1.05062	0.811751	0.910039	0.925001	1.11774	0.882263	1.2669	0.00978644
Dnajc7	DnaJ heat shock protein family (Hsp40) member C7	1.45142	1.43101	1.44105	0.542064	0.5641	0.570349	1.44116	0.558838	2.57886	1.1607e-07
Arfgef2	ADP-ribosylation factor guanine nucleotide-exchange factor 2 (brefeldin A-inhibited)	1.07789	1.16643	1.12252	0.878376	0.886081	0.86871	1.12228	0.877722	1.27863	0.000717194
Stau1	staufen double-stranded RNA binding protein 1	0.69535	0.785314	0.719918	1.30833	1.42327	1.06782	0.733527	1.26647	0.579189	0.00787399
Sh3bp1	SH3-domain binding protein 1	0.790481	0.782271	0.787161	1.19732	1.26236	1.18041	0.786638	1.21336	0.648312	7.01538e-05
Smurf2	SMAD specific E3 ubiquitin protein ligase 2	1.19204	1.4678	1.29592	0.649619	0.678345	0.716277	1.31859	0.681414	1.93508	0.00152652
Tanc2	tetratricopeptide repeat, ankyrin repeat and coiled-coil containing 2	1.43913	1.41377	1.69607	0.460994	0.50056	0.489485	1.51632	0.483679	3.13497	0.000342939
Slc25a39	solute carrier family 25, member 39	0.886507	0.972637	0.936141	1.00776	1.02874	1.16821	0.931762	1.06824	0.872241	0.0721057
Gpatch8	G patch domain containing 8	1.05263	1.09101	1.09804	0.909338	0.925312	0.923671	1.08056	0.91944	1.17524	0.000425545
Sppl2c	signal peptide peptidase 2C	0.509941	0.544128	0.510924	1.46706	1.50301	1.46493	0.521664	1.47834	0.352873	5.55868e-07
Lsp1	lymphocyte specific 1	0.803522	0.843401	0.772181	1.19803	1.19383	1.18904	0.806368	1.19363	0.675558	4.87215e-05
Fam104a	family with sequence similarity 104, member A	0.93711	0.918479	0.924862	1.05803	1.08917	1.07235	0.926817	1.07318	0.863615	0.000155399
Cdc42ep4	CDC42 effector protein (Rho GTPase binding) 4	1.23441	1.27972	1.19126	0.760017	0.799156	0.735437	1.23513	0.76487	1.61482	0.000118248
Cdc27	cell division cycle 27	1.23638	1.31736	1.33479	0.726512	0.704552	0.680408	1.29618	0.703824	1.84162	5.73998e-05
Myl4	myosin, light polypeptide 4	0.830273	0.884701	0.82759	1.14473	1.15024	1.16247	0.847521	1.15248	0.73539	9.4321e-05
Tmem104	transmembrane protein 104	1.19072	1.16004	1.20597	0.81947	0.826555	0.797254	1.18557	0.814426	1.45572	2.1164e-05
Septin9	septin 9	1.35243	1.46165	1.41342	0.589164	0.567392	0.615948	1.40917	0.590835	2.38504	1.89091e-05
Osbpl7	oxysterol binding protein-like 7	0.93921	1.18371	1.09858	0.909049	0.955271	0.914184	1.07383	0.926168	1.15944	0.113616
Zmym4	zinc finger, MYM-type 4	1.10625	1.18109	1.13204	0.841983	0.887128	0.851516	1.13979	0.860209	1.32502	0.000417369
H6pd	hexose-6-phosphate dehydrogenase (glucose 1-dehydrogenase)	0.912104	0.996088	0.886493	1.08208	1.08522	1.03802	0.931561	1.06844	0.87189	0.0198342
Prdm2	PR domain containing 2, with ZNF domain	0.924892	0.974565	0.92773	1.04915	1.06735	1.05631	0.942396	1.0576	0.891066	0.00244894
Rlf	rearranged L-myc fusion sequence	1.04142	1.1908	1.17073	1.07341	0.726443	0.797209	1.13431	0.865686	1.31031	0.081047
Clcn6	chloride channel, voltage-sensitive 6	1.22977	1.37945	1.26355	0.713747	0.743839	0.669647	1.29092	0.709078	1.82057	0.000316219
Mthfr	methylenetetrahydrofolate reductase	1.25208	1.38237	1.28753	0.664842	0.716455	0.696712	1.30733	0.69267	1.88738	0.000123269
Zfp691	zinc finger protein 691	0.769147	0.960972	0.857105	1.09377	1.20542	1.11359	0.862408	1.13759	0.758099	0.0134994
Rnf19b	ring finger protein 19B	0.889944	0.944601	0.842609	1.11187	1.13414	1.07684	0.892385	1.10762	0.805681	0.00313938
Zmym1	zinc finger, MYM domain containing 1	1.05652	1.27435	1.31862	0.871753	0.715863	0.762893	1.2165	0.783503	1.55264	0.0097034
Cd300ld4	CD300 molecule like family member D4	0.941772	0.949817	0.992828	1.03735	1.01169	1.06654	0.961473	1.03853	0.925804	0.0263375
Rab3b	RAB3B, member RAS oncogene family	1.08281	1.28802	1.0256	0.840169	0.900164	0.863239	1.13214	0.867858	1.30453	0.0316689
Epb41	erythrocyte membrane protein band 4.1	1.22435	1.47386	1.27225	0.670806	0.679695	0.679034	1.32349	0.676512	1.95634	0.00107098
Acox1	acyl-Coenzyme A oxidase 1, palmitoyl	1.01627	1.23086	0.598918	1.14477	1.12318	0.886009	0.948682	1.05132	0.902375	0.640057
Itgb4	integrin beta 4	0.904132	0.916252	0.887967	1.18811	1.05478	1.04876	0.902783	1.09722	0.822794	0.0136132
Fbf1	Fas (TNFRSF6) binding factor 1	0.850817	0.85503	0.818798	1.17345	1.16566	1.13625	0.841549	1.15845	0.726443	3.9282e-05
Chd5	chromodomain helicase DNA binding protein 5	0.885817	0.944291	0.901296	1.08462	1.10329	1.08069	0.910468	1.08953	0.83565	0.000682541
Ptprf	protein tyrosine phosphatase, receptor type, F	1.52323	1.39945	1.21108	0.619791	0.587423	0.659025	1.37792	0.62208	2.21502	0.00125082
Kdm4a	lysine (K)-specific demethylase 4A	1.27325	1.38876	1.11065	0.622134	1.05366	0.551538	1.25756	0.742445	1.6938	0.0432768
Tut4	terminal uridylyl transferase 4	1.12145	1.43179	1.18348	0.734629	0.731636	0.797017	1.24557	0.754427	1.65102	0.00721143
Tex38	testis expressed 38	0.912021	0.996645	0.88608	1.0794	1.05783	1.06802	0.931582	1.06842	0.871926	0.0157393
Tmem201	transmembrane protein 201	1.05477	1.15824	1.04392	0.961241	0.886253	0.895576	1.08564	0.914357	1.18733	0.0168716
Srrm1	serine/arginine repetitive matrix 1	0.964944	0.949554	1.02034	1.00356	1.02616	1.03544	0.97828	1.02172	0.957483	0.138061
Osbpl9	oxysterol binding protein-like 9	1.1045	1.25055	1.14226	0.83892	0.841952	0.821822	1.16577	0.834231	1.39742	0.00169236
Gm884	predicted gene 884	0.853063	0.897994	0.879131	1.10348	1.14365	1.12269	0.876729	1.12327	0.780515	0.000145425
Gosr2	golgi SNAP receptor complex member 2	0.891127	0.961864	0.923449	1.0595	1.09468	1.06938	0.92548	1.07452	0.861297	0.00291048
Dmrtb1	DMRT-like family B with proline-rich C-terminal, 1	1.23686	1.37535	1.32605	0.65749	0.726348	0.6779	1.31275	0.687246	1.91017	0.000160542
Cep85	centrosomal protein 85	1.25936	1.33924	1.32949	0.689047	0.699406	0.683451	1.30937	0.690635	1.89589	1.73586e-05
Nrd1	nardilysin, N-arginine dibasic convertase, NRD convertase 1	0.967098	1.04292	0.995626	0.9927	1.00318	0.998479	1.00188	0.998119	1.00377	0.87434
Mageb4	MAGE family member B4	1.46902	1.53613	1.48467	0.503304	0.505947	0.500934	1.49661	0.503395	2.97302	1.04894e-06
Mif4gd	MIF4G domain containing	1.23815	1.29987	1.30124	0.738136	0.70497	0.717638	1.27975	0.720248	1.77682	1.67675e-05
Gga3	golgi associated, gamma adaptin ear containing, ARF binding protein 3	1.17706	1.27545	1.20465	0.80392	0.767979	0.770941	1.21905	0.780947	1.56099	0.000154686
Szrd1	SUZ RNA binding domain containing 1	1.46198	1.48411	1.30887	0.603826	0.562568	0.578653	1.41832	0.581682	2.4383	0.000120156
Mrc2	mannose receptor, C type 2	1.1892	1.06063	1.10406	0.957346	0.847187	0.841575	1.11796	0.882036	1.26748	0.0114911
4932438A13Rik	RIKEN cDNA 4932438A13 gene	1.03672	1.16783	1.07363	0.899804	0.921356	0.900658	1.09273	0.907273	1.20441	0.00947947
Klhl15	kelch-like 15	1.02961	1.09985	1.0507	0.921908	0.968767	0.929167	1.06005	0.939947	1.12778	0.00911145
Efcab15	EF-hand calcium binding domain 15	0.762992	0.894402	0.780975	1.20068	1.19908	1.16188	0.81279	1.18721	0.684621	0.000961638
Trim11	tripartite motif-containing 11	1.48426	1.42186	1.33539	0.611219	0.587239	0.56003	1.41384	0.586163	2.41202	5.43004e-05
Med14	mediator complex subunit 14	1.22016	1.30696	1.23385	0.751343	0.76004	0.72764	1.25366	0.746341	1.67974	5.95857e-05
Pcyt2	phosphate cytidylyltransferase 2, ethanolamine	1.21506	1.28952	1.19003	0.776012	0.750801	0.778587	1.23153	0.768467	1.60259	0.000119474
Sirt7	sirtuin 7	1.04843	1.52259	1.13178	0.63723	0.864495	0.795471	1.23427	0.765732	1.61188	0.0435876
Cenpx	centromere protein X	0.907151	0.985739	0.913446	1.05715	1.03861	1.0979	0.935445	1.06455	0.878719	0.0136288
Suv39h1	suppressor of variegation 3-9 1	1.19098	1.30963	1.25079	0.746578	0.753243	0.748772	1.25047	0.749531	1.66834	0.000127979
Dnai2	dynein axonemal intermediate chain 2	1.01037	1.0868	1.00816	0.957549	0.972064	0.965059	1.03511	0.964891	1.07277	0.055154
Ralgapb	Ral GTPase activating protein, beta subunit (non-catalytic)	1.23511	1.32064	1.28422	0.715278	0.729402	0.715356	1.27999	0.720012	1.77773	2.43551e-05
Rpn2	ribophorin II	0.748605	0.821089	0.77667	1.20665	1.23174	1.21525	0.782122	1.21788	0.6422	4.07886e-05
Trim45	tripartite motif-containing 45	0.761223	0.849356	0.76474	1.24205	1.14196	1.24068	0.791773	1.20823	0.655318	0.000689589
Rptor	regulatory associated protein of MTOR, complex 1	1.16072	1.25316	1.24729	0.781675	0.779039	0.778117	1.22039	0.77961	1.56538	0.000123279
Ttc39a	tetratricopeptide repeat domain 39A	0.909391	0.989898	0.935035	1.03163	1.01554	1.11851	0.944775	1.05523	0.89533	0.05018
Dhx35	DEAH (Asp-Glu-Ala-His) box polypeptide 35	1.02174	1.13591	1.03393	0.919205	0.967451	0.921757	1.06386	0.936138	1.13644	0.0317302
Soga1	suppressor of glucose, autophagy associated 1	0.790248	0.983623	0.896862	1.0985	1.05849	1.17228	0.890245	1.10976	0.802199	0.0279911
Chm	choroidermia (RAB escort protein 1)	1.21291	1.17243	1.31937	0.799588	0.792467	0.703232	1.2349	0.765096	1.61405	0.000939248
Stk26	serine/threonine kinase 26	1.57642	1.67862	1.60712	0.371913	0.384529	0.381397	1.62072	0.379279	4.27316	2.1812e-06
Mxra8	matrix-remodelling associated 8	0.719199	0.903977	0.876618	1.31313	1.07253	1.11455	0.833265	1.16674	0.714185	0.0237826
Pusl1	pseudouridylate synthase-like 1	1.14941	1.23453	1.18139	0.800034	0.823637	0.811001	1.18844	0.811557	1.4644	0.000126614
Spen	spen family transcription repressor	1.01217	1.06472	1.08869	0.943949	0.950968	0.939498	1.05519	0.944805	1.11684	0.00844626
Plekhm2	pleckstrin homology domain containing, family M (with RUN domain) member 2	1.1367	1.24204	1.21953	0.803211	0.81384	0.784678	1.19942	0.800576	1.4982	0.000273389
Magt1	magnesium transporter 1	0.991635	1.05153	1.02892	0.974669	0.978338	0.974905	1.02403	0.975971	1.04924	0.0515986
Ppp1r8	protein phosphatase 1, regulatory subunit 8	1.32489	1.40677	1.35799	0.637377	0.632319	0.640653	1.36322	0.636783	2.14079	6.98264e-06
Ddi2	DNA-damage inducible protein 2	1.35227	1.47352	1.40339	0.568462	0.612232	0.590118	1.40973	0.59027	2.38828	2.55346e-05
Spaca5	sperm acrosome associated 5	0.773226	0.806942	0.742382	1.22525	1.23711	1.21509	0.774183	1.22582	0.631565	2.14413e-05
Ampd2	adenosine monophosphate deaminase 2	1.22068	1.3516	1.2933	0.698533	0.741708	0.69419	1.28852	0.711477	1.81105	0.000144977
Henmt1	HEN1 methyltransferase homolog 1 (Arabidopsis)	1.2129	1.38596	1.32732	0.65158	0.75049	0.671755	1.30873	0.691275	1.8932	0.000474223
Spata6	spermatogenesis associated 6	0.816709	0.880225	0.839196	1.14889	1.17184	1.14314	0.845377	1.15462	0.732167	0.000113807
Ofd1	OFD1, centriole and centriolar satellite protein	1.10788	1.34205	1.15137	0.818674	0.838988	0.741029	1.20044	0.799564	1.50136	0.00675114
Gpm6b	glycoprotein m6b	1.17038	1.28871	1.2741	0.727101	0.788816	0.750905	1.24439	0.755607	1.64688	0.00029334
Cstf2	cleavage stimulation factor, 3' pre-RNA subunit 2	1.16209	1.07051	1.17358	0.804365	0.895018	0.894438	1.13539	0.864607	1.31319	0.00365487
Clcc1	chloride channel CLIC-like 1	1.00108	1.07104	1.03808	0.975303	0.958937	0.955556	1.03673	0.963265	1.07627	0.0253333
Ccnb3	cyclin B3	1.1792	1.52672	1.46134	0.61073	0.618092	0.603919	1.38909	0.610914	2.27378	0.00187958
Otud5	OTU domain containing 5	0.945717	1.01508	0.955639	1.01823	1.04633	1.019	0.972145	1.02785	0.9458	0.0771541
Tfe3	transcription factor E3	1.05756	1.07106	1.00381	0.95366	0.930511	0.983409	1.04414	0.95586	1.09236	0.0261471
Gripap1	GRIP1 associated protein 1	1.39136	1.43949	1.50355	0.523365	0.559374	0.582862	1.4448	0.5552	2.6023	1.73967e-05
Fhl1	four and a half LIM domains 1	1.15834	1.39938	1.60785	0.63789	0.647102	0.549436	1.38852	0.611476	2.27077	0.0043449
Map7d3	MAP7 domain containing 3	0.877764	1.08433	0.931153	1.05588	1.07418	0.976692	0.964417	1.03558	0.93128	0.359123
Slc25a53	solute carrier family 25, member 53	0.563908	2.5532	0.146639	1.10326	0.612418	1.02058	1.08791	0.912085	1.19278	0.82791
Tmsb15b1	thymosin beta 15b1	0.9398	1.04958	0.961624	1.01075	1.01057	1.02767	0.983669	1.01633	0.967863	0.391495
Dock11	dedicator of cytokinesis 11	1.06674	1.15653	1.15759	0.852721	0.905424	0.861003	1.12695	0.87305	1.29082	0.00177036
Fsip2l	fibrous sheath-interacting protein 2-like	1.17265	1.24932	1.15718	0.816294	0.833405	0.771149	1.19305	0.806949	1.47847	0.000343006
Stag2	stromal antigen 2	1.12769	1.2766	1.14922	0.804408	0.815473	0.826605	1.1845	0.815495	1.4525	0.00141095
Tm9sf5	transmembrane 9 superfamily member 5	1.27702	1.3394	1.30685	0.683036	0.721736	0.671962	1.30776	0.692245	1.88915	1.26227e-05
Rab9	RAB9, member RAS oncogene family	1.10944	1.22815	1.17509	0.781345	0.856096	0.849879	1.17089	0.829106	1.41224	0.00122492
Huwe1	HECT, UBA and WWE domain containing 1	1.32349	1.42381	1.37385	0.626951	0.6312	0.620701	1.37372	0.626284	2.19344	1.36871e-05
Gemin5	gem nuclear organelle associated protein 5	1.25712	1.36336	1.31402	0.67405	0.713196	0.678258	1.3115	0.688501	1.90486	4.69723e-05
Tex13a	testis expressed 13A	0.886711	1.00564	0.870975	1.01865	1.13289	1.08514	0.921108	1.07889	0.853754	0.0429106
Mtch2	mitochondrial carrier 2	0.830036	1.03936	0.890069	1.09416	1.11388	1.03249	0.919823	1.08018	0.851548	0.0745628
Ttc17	tetratricopeptide repeat domain 17	1.20428	1.20844	1.19892	0.813987	0.776966	0.797403	1.20388	0.796118	1.51219	3.22587e-06
Meioc	meiosis specific with coiled-coil domain	1.13496	1.22623	1.16152	0.841357	0.830819	0.805119	1.17424	0.825765	1.422	0.000281052
Nup62cl	nucleoporin 62 C-terminal like	1.41521	1.49587	1.46469	0.593808	0.525677	0.504744	1.45859	0.541409	2.69406	1.36334e-05
Esx1	extraembryonic, spermatogenesis, homeobox 1	1.09861	1.2045	1.12617	0.869765	0.836318	0.864633	1.14309	0.856906	1.33398	0.00101648
Dnajb5	DnaJ heat shock protein family (Hsp40) member B5	0.939989	1.10387	1.00859	1.02615	0.90494	1.01646	1.01748	0.982516	1.03559	0.599476
Pigo	phosphatidylinositol glycan anchor biosynthesis, class O	0.90775	0.939423	0.948634	1.05303	1.06429	1.08687	0.931936	1.06806	0.872547	0.00101767
Map7d2	MAP7 domain containing 2	1.45767	1.48161	1.47068	0.543039	0.523757	0.523244	1.46999	0.530013	2.77349	6.26216e-08
Bclaf3	Bclaf1 and Thrap3 family member 3	1.27318	1.29755	1.27069	0.719615	0.731583	0.707389	1.28047	0.719529	1.7796	9.02372e-07
Atp7a	ATPase, Cu++ transporting, alpha polypeptide	1.15174	1.24751	1.1989	0.802851	0.801498	0.797489	1.19939	0.800613	1.49809	0.000135192
Ccdc163	coiled-coil domain containing 163	0.81688	1.01611	0.902278	1.19859	1.07708	0.989062	0.911755	1.08825	0.837821	0.102899
Med12	mediator complex subunit 12	1.23113	1.34298	1.29753	0.758758	0.736661	0.632938	1.29055	0.709452	1.81908	0.000327862
Map2k6	mitogen-activated protein kinase kinase 6	1.40176	1.53849	1.48328	0.512845	0.5108	0.552824	1.47451	0.52549	2.80597	2.27313e-05
Trp53i11	transformation related protein 53 inducible protein 11	1.11089	1.2127	1.17797	0.846078	0.843132	0.809219	1.16719	0.83281	1.40151	0.000481817
Cldn34d	claudin 34D	0.800917	1.1189	0.885173	1.04617	1.08709	1.06175	0.934997	1.065	0.877929	0.246531
Ambra1	autophagy/beclin 1 regulator 1	1.27053	1.08323	1.34945	0.702172	0.785088	0.809521	1.23441	0.765594	1.61235	0.00535724
Arhgap1	Rho GTPase activating protein 1	1.32399	1.40468	1.36822	0.643212	0.626453	0.633445	1.36563	0.63437	2.15273	6.71748e-06
Klhl8	kelch-like 8	1.3917	1.4528	1.56612	0.563009	0.48239	0.543984	1.47021	0.529794	2.77505	7.68327e-05
Pramel3	PRAME like 3	1.13926	1.40516	1.15386	0.845695	0.748517	0.707504	1.23276	0.767239	1.60675	0.0082033
Mageb6b1	MAGE family member B6B1	0.952651	1.02337	0.973383	0.993253	1.03321	1.02413	0.983136	1.01686	0.966832	0.236247
Phka2	phosphorylase kinase alpha 2	1.36577	1.47952	1.26152	0.700633	0.596352	0.596202	1.36894	0.631062	2.16926	0.00050894
Garnl3	GTPase activating RANGAP domain-like 3	1.13338	1.18722	1.11952	0.866197	0.847797	0.84588	1.14671	0.853291	1.34387	0.000171261
Bcl2l1	BCL2-like 1	0.977065	0.997541	0.972135	1.01532	1.05039	0.987549	0.982247	1.01775	0.965113	0.147003
Tprn	taperin	1.13109	1.18115	1.20705	0.847344	0.816425	0.816939	1.1731	0.826903	1.41866	0.000146192
Trpm7	transient receptor potential cation channel, subfamily M, member 7	1.08879	1.13594	1.12397	0.913848	0.825566	0.911885	1.11623	0.883766	1.26304	0.0019899
Phka1	phosphorylase kinase alpha 1	0.736502	0.84623	0.876953	1.17941	1.21774	1.14317	0.819895	1.1801	0.694765	0.00165514
Xlr5b	X-linked lymphocyte-regulated 5B	1.23703	1.35464	1.27517	0.703041	0.710313	0.719802	1.28895	0.711052	1.81273	7.86332e-05
Pir	pirin	1.12521	1.16608	1.06208	0.900644	0.785545	0.960437	1.11779	0.882209	1.26704	0.0167557
Ndufaf6	NADH:ubiquinone oxidoreductase complex assembly factor 6	0.85461	0.917754	0.874582	1.14544	1.11237	1.09524	0.882315	1.11768	0.789413	0.000582334
Virma	vir like m6A methyltransferase associated	1.15097	1.25516	1.22691	0.795909	0.785363	0.785682	1.21102	0.788985	1.5349	0.000175075
Entr1	endosome associated trafficking regulator 1	0.697037	0.758032	0.703812	1.27974	1.28489	1.27649	0.719627	1.28037	0.562045	8.62655e-06
Man1b1	mannosidase, alpha, class 1B, member 1	0.880338	0.952168	0.901346	1.07879	1.10951	1.07785	0.911284	1.08872	0.837026	0.00170862
Abca2	ATP-binding cassette, sub-family A (ABC1), member 2	1.21191	1.31443	1.29605	0.741285	0.726191	0.710135	1.27413	0.72587	1.75531	7.52188e-05
Fubp3	far upstream element (FUSE) binding protein 3	1.22357	1.31815	1.27002	0.719847	0.747152	0.721262	1.27058	0.729421	1.7419	4.66582e-05
Pnpla7	patatin-like phospholipase domain containing 7	0.837761	0.919689	0.860838	1.1257	1.14988	1.10613	0.872763	1.12724	0.774249	0.000755722
Ccdc183	coiled-coil domain containing 183	0.856327	0.924989	0.873147	1.13694	1.0971	1.1115	0.884821	1.11518	0.793434	0.000629284
Tmem141	transmembrane protein 141	1.08528	1.1758	1.04814	0.89331	0.982621	0.814851	1.10307	0.896927	1.22983	0.028563
Rpp38	ribonuclease P/MRP 38 subunit	0.979219	1.06547	1.06712	0.942723	0.949948	0.995527	1.03727	0.962733	1.07742	0.0894819
Map7d1	MAP7 domain containing 1	0.913542	1.36585	1.03819	0.809005	0.822244	1.05118	1.10586	0.894141	1.23678	0.246557
Chd7	chromodomain helicase DNA binding protein 7	1.27871	1.37392	1.38223	0.723223	0.676961	0.564952	1.34495	0.655045	2.05322	0.000277256
Tmem67	transmembrane protein 67	1.10596	1.17765	1.16228	0.860318	0.852273	0.84152	1.14863	0.85137	1.34915	0.000188322
Pdp1	pyruvate dehyrogenase phosphatase catalytic subunit 1	0.985959	1.10109	1.02397	0.95416	0.95891	0.975918	1.037	0.962996	1.07685	0.0985596
Dpy19l4	dpy-19-like 4 (C. elegans)	1.07143	1.10265	1.05307	0.947226	0.917538	0.908084	1.07572	0.924283	1.16384	0.00125578
Pnisr	PNN interacting serine/arginine-rich	1.0322	1.07635	1.04491	0.941066	0.949786	0.955682	1.05116	0.948844	1.10783	0.00176274
Ppp1r3d	protein phosphatase 1, regulatory subunit 3D	1.8451	1.87764	1.75467	0.174062	0.178664	0.169871	1.8258	0.174199	10.4811	1.48588e-06
Col15a1	collagen, type XV, alpha 1	0.757394	0.863485	0.773206	1.18407	1.24789	1.17395	0.798028	1.20197	0.663933	0.000559275
Slc30a4	solute carrier family 30 (zinc transporter), member 4	0.700777	0.793026	0.761225	1.18945	1.27513	1.2804	0.751676	1.24832	0.602148	0.000242175
Brd3	bromodomain containing 3	0.899878	0.84153	0.829466	1.148	1.11041	1.17071	0.856958	1.14304	0.749717	0.000514221
Dcaf10	DDB1 and CUL4 associated factor 10	0.860558	0.881204	0.925455	1.0963	1.14369	1.0928	0.889072	1.11093	0.800297	0.000920377
Pxmp4	peroxisomal membrane protein 4	1.11701	1.08497	1.12253	0.890637	0.889937	0.894914	1.10817	0.89183	1.24258	5.22721e-05
1700003F12Rik	RIKEN cDNA 1700003F12 gene	0.823428	0.793389	0.721821	1.20348	1.21348	1.2444	0.779546	1.22045	0.638735	0.000172059
Actl10	actin-like 10	1.13243	1.15116	0.943189	0.983143	0.859066	0.931007	1.07559	0.924406	1.16355	0.115916
Focad	focadhesin	1.24941	1.36542	1.30302	0.702647	0.72924	0.650267	1.30595	0.694051	1.88163	0.000114776
Lrrc57	leucine rich repeat containing 57	0.983857	1.05668	0.9902	0.965346	0.99827	1.00564	1.01025	0.989753	1.02071	0.480619
Mup9	major urinary protein 9	1.02262	1.1057	1.1298	1.09907	1.00063	0.642179	1.08604	0.91396	1.18828	0.293946
Gm12394	predicted gene 12394	0.719615	1.03938	0.735095	1.1592	1.17722	1.1695	0.831363	1.16864	0.711395	0.031803
Slc35d1	solute carrier family 35 (UDP-glucuronic acid/UDP-N-acetylgalactosamine dual transporter), member D1	0.832541	0.868548	0.887619	1.13616	1.14764	1.1275	0.862902	1.1371	0.758864	8.98795e-05
Ttc30a2	tetratricopeptide repeat domain 30A2	1.08496	1.22061	1.13864	0.843615	0.842257	0.869915	1.14807	0.851929	1.34761	0.00185295
Atp5c1	ATP synthase, H+ transporting, mitochondrial F1 complex, gamma polypeptide 1	0.946669	1.04493	0.902692	0.970524	0.995148	1.14004	0.964764	1.03524	0.931927	0.355782
Slc25a51	solute carrier family 25, member 51	0.926258	1.06197	1.02582	1.01022	0.984062	0.99167	1.00468	0.995318	1.00941	0.831803
Setx	senataxin	1.14473	1.22567	1.19991	0.788577	0.828767	0.812336	1.19011	0.809894	1.46946	0.0001386
Cntrl	centriolin	1.11693	1.17623	1.14987	0.852559	0.821889	0.882523	1.14768	0.852324	1.34653	0.000271782
Agps	alkylglycerone phosphate synthase	1.01824	1.1071	1.06578	0.937399	0.957017	0.914458	1.06371	0.936291	1.13609	0.0110226
Asph	aspartate-beta-hydroxylase	0.877626	0.936731	0.892866	1.0964	1.12419	1.07219	0.902407	1.09759	0.82217	0.0010976
Med22	mediator complex subunit 22	1.32429	1.36368	1.33552	0.642524	0.676036	0.657955	1.34116	0.658838	2.03565	1.47246e-06
Rexo4	REX4, 3'-5' exonuclease	1.44489	1.56613	1.49366	0.502021	0.498807	0.494493	1.50156	0.49844	3.01252	9.11429e-06
Tesl2	testin LIM domain protein like 2	0.833203	0.890144	0.847008	1.14728	1.15519	1.12718	0.856785	1.14321	0.749452	0.000114437
Epb41l4b	erythrocyte membrane protein band 4.1 like 4b	0.84619	2.4346	0.654822	0.54225	0.68119	0.840944	1.31187	0.688128	1.90644	0.335782
Atp2b3	ATPase, Ca++ transporting, plasma membrane 3	1.22073	1.24874	1.2855	0.772376	0.70136	0.77129	1.25166	0.748342	1.67258	7.45653e-05
Usp48	ubiquitin specific peptidase 48	1.12782	1.21212	1.12217	0.854643	0.852473	0.830775	1.15404	0.845964	1.36417	0.000511681
Sh3gl2	SH3-domain GRB2-like 2	1.43024	1.42991	1.54819	0.524471	0.516897	0.550296	1.46945	0.530554	2.76964	2.08192e-05
Shoc1	shortage in chiasmata 1	0.861589	1.05941	0.988365	0.998859	1.02895	1.06282	0.969789	1.03021	0.941349	0.376116
Dnajc25	DnaJ heat shock protein family (Hsp40) member C25	1.02416	1.087	1.03785	0.908165	0.984184	0.958649	1.04967	0.950333	1.10453	0.0277406
Cntln	centlein, centrosomal protein	1.00681	1.04572	1.0147	0.933871	1.0451	0.9538	1.02241	0.977592	1.04584	0.283906
Pofut1	protein O-fucosyltransferase 1	1.0954	1.20582	1.12985	0.861684	0.869951	0.837297	1.14369	0.856311	1.3356	0.00108049
Slc44a1	solute carrier family 44, member 1	0.935592	1.0464	0.926759	1.07229	1.08372	0.935238	0.969584	1.03042	0.940964	0.377168
Capzb	capping protein (actin filament) muscle Z-line, beta	0.836739	0.896548	0.84167	1.142	1.15846	1.12458	0.858319	1.14168	0.751803	0.000192082
Ubap2	ubiquitin-associated protein 2	1.29044	1.36278	1.30835	0.675761	0.680356	0.682312	1.32052	0.679476	1.94344	8.01811e-06
Ndufaf8	NADH:ubiquinone oxidoreductase complex assembly factor 8	1.00359	1.09502	1.04105	0.955329	0.958712	0.946294	1.04655	0.953445	1.09766	0.0254672
Ubr4	ubiquitin protein ligase E3 component n-recognin 4	1.14598	1.24635	1.20978	0.800611	0.805455	0.791828	1.2007	0.799298	1.5022	0.000171094
Uck1	uridine-cytidine kinase 1	1.09043	1.23263	1.07872	0.887506	0.871975	0.838737	1.13393	0.866072	1.30928	0.00651891
Ciz1	CDKN1A interacting zinc finger protein 1	0.811365	0.887069	0.842587	1.15793	1.15403	1.14702	0.847007	1.15299	0.734615	0.000160456
Mpp1	membrane protein, palmitoylated	1.05603	1.13668	1.14016	0.929372	0.939909	0.79785	1.11096	0.889043	1.24961	0.0141286
Rhox3g	reproductive homeobox 3G	0.861154	1.03776	0.877428	1.16301	1.1358	0.924855	0.925446	1.07455	0.861236	0.187937
Fam219a	family with sequence similarity 219, member A	0.91163	1.19691	1.03954	1.11	0.855946	0.885965	1.04936	0.950639	1.10385	0.43913
Zfp711	zinc finger protein 711	1.02313	1.0146	1.03911	0.962566	0.988819	0.971778	1.02561	0.974388	1.05257	0.00823808
Mdn1	midasin AAA ATPase 1	1.34223	1.46324	1.40066	0.593943	0.60043	0.599501	1.40204	0.597958	2.34472	2.127e-05
Taf9b	TATA-box binding protein associated factor 9B	1.24641	1.38356	1.18938	0.759801	0.718714	0.702134	1.27312	0.726883	1.75147	0.000813673
Fam209	family with sequence similarity 209	0.783618	0.586468	0.594703	1.30247	1.38334	1.3494	0.65493	1.34507	0.486911	0.000546695
Tpx2	TPX2, microtubule-associated	1.3023	1.40568	1.34316	0.659831	0.645759	0.643259	1.35038	0.649616	2.07874	2.12623e-05
Ttll9	tubulin tyrosine ligase-like family, member 9	0.969836	0.960696	0.986506	1.04384	1.00567	1.03345	0.972346	1.02765	0.94618	0.0155336
Ints8	integrator complex subunit 8	1.08797	1.23639	1.19426	0.813694	0.846729	0.820957	1.17287	0.827127	1.41801	0.00158065
Nphp1	nephronophthisis 1 (juvenile) homolog (human)	1.15898	1.24063	1.18894	0.793593	0.831526	0.786325	1.19619	0.803814	1.48814	0.000143387
Fmnl2	formin-like 2	1.07843	1.1484	1.14069	0.863982	0.898801	0.869706	1.1225	0.877496	1.27921	0.000573883
Scn1a	sodium channel, voltage-gated, type I, alpha	1.53241	1.63909	1.62919	0.401757	0.403254	0.394301	1.60023	0.399771	4.00287	3.90429e-06
Ndufaf5	NADH:ubiquinone oxidoreductase complex assembly factor 5	1.20109	1.29928	1.29126	0.754926	0.726699	0.726747	1.26388	0.736124	1.71693	8.78008e-05
Oip5	Opa interacting protein 5	1.09938	1.24557	1.13823	0.964416	0.791819	0.76058	1.16106	0.838939	1.38396	0.013879
Rtf1	RTF1, Paf1/RNA polymerase II complex component	1.21727	1.29123	1.23102	0.751152	0.754289	0.755036	1.24651	0.753493	1.65431	2.67883e-05
Fnbp1	formin binding protein 1	1.32374	1.4116	1.44294	0.603045	0.594947	0.623718	1.39276	0.607237	2.29361	2.81461e-05
Atp9a	ATPase, class II, type 9A	0.858403	0.899853	0.897874	1.09688	1.11729	1.1297	0.885377	1.11462	0.794329	0.000157293
Nfatc2	nuclear factor of activated T cells, cytoplasmic, calcineurin dependent 2	1.18709	1.23848	1.16923	0.78966	0.824734	0.790806	1.19827	0.801733	1.49459	7.51718e-05
Itprid2	ITPR interacting domain containing 2	1.12627	1.20207	1.26786	0.785961	0.761278	0.856556	1.19873	0.801265	1.49605	0.0013444
Hipk3	homeodomain interacting protein kinase 3	1.05618	0.952243	1.04961	0.992238	0.947146	1.00258	1.01934	0.980655	1.03945	0.362412
Bcorl1	BCL6 co-repressor-like 1	1.11159	1.38149	1.23221	0.759867	0.77869	0.736147	1.24177	0.758235	1.63771	0.00361313
Tmem87a	transmembrane protein 87A	1.17246	1.25038	1.22541	0.776554	0.802586	0.77261	1.21608	0.783917	1.55129	6.38627e-05
Acss2	acyl-CoA synthetase short-chain family member 2	1.22131	1.32914	1.26805	0.741236	0.727763	0.712501	1.27283	0.727167	1.7504	7.20033e-05
Kyat1	kynurenine aminotransferase 1	1.20085	1.30323	1.19735	0.778939	0.765129	0.754503	1.23381	0.76619	1.61032	0.00019053
Ppig	peptidyl-prolyl isomerase G (cyclophilin G)	0.967804	0.982219	0.968581	1.02452	1.03007	1.02681	0.972868	1.02713	0.94717	0.000393721
Frmd5	FERM domain containing 5	0.837139	0.939442	0.885221	1.14256	1.10541	1.09023	0.887267	1.11273	0.797377	0.00250787
Map1a	microtubule-associated protein 1 A	0.99242	1.08094	1.02075	0.953687	0.972122	0.980087	1.03137	0.968632	1.06477	0.0826898
Fsip2	fibrous sheath-interacting protein 2	1.04314	1.10724	1.06915	0.931536	0.931769	0.917174	1.07317	0.926826	1.1579	0.00159974
Fndc11	fibronectin type III domain containing 11	1.16593	1.24675	1.19425	0.7634	0.815902	0.813765	1.20231	0.797689	1.50724	0.000158032
Nckap1	NCK-associated protein 1	1.30266	1.4421	1.34	0.633177	0.633354	0.648713	1.36159	0.638415	2.13276	6.66891e-05
Itpripl1	inositol 1,4,5-triphosphate receptor interacting protein-like 1	0.796075	0.822722	0.88234	1.16319	1.19667	1.13901	0.833712	1.16629	0.714842	0.00040128
Nsun6	NOL1/NOP2/Sun domain family member 6	1.05235	1.19692	1.14491	0.854352	0.944362	0.807109	1.13139	0.868608	1.30254	0.0108113
Hoxd8	homeobox D8	0.878907	0.92879	0.880764	1.05042	1.14833	1.11279	0.896154	1.10385	0.811847	0.00323689
Bmi1	Bmi1 polycomb ring finger oncogene	1.23008	1.30957	1.24541	0.732023	0.760776	0.722139	1.26169	0.738312	1.70888	4.15451e-05
Slc25a25	solute carrier family 25 (mitochondrial carrier, phosphate carrier), member 25	0.907422	0.994621	0.955243	1.04662	1.07401	1.02208	0.952429	1.04757	0.909178	0.0315735
Upf2	UPF2 regulator of nonsense transcripts homolog (yeast)	1.12078	1.18441	1.13455	0.850133	0.858503	0.851623	1.14658	0.85342	1.34351	0.000114034
Plcb4	phospholipase C, beta 4	0.672161	0.802425	0.770837	1.29605	1.19335	1.26518	0.748474	1.25153	0.59805	0.000534006
Gorasp2	golgi reassembly stacking protein 2	0.859862	0.901016	0.895689	1.08353	1.1238	1.1361	0.885522	1.11448	0.794562	0.000363876
Dhtkd1	dehydrogenase E1 and transketolase domain containing 1	1.15815	1.29844	1.21754	0.765306	0.799751	0.760809	1.22471	0.775289	1.57968	0.000451483
Hat1	histone aminotransferase 1	1.43968	1.62039	1.46722	0.468072	0.480455	0.524183	1.5091	0.490903	3.07412	6.49833e-05
Rad21l	RAD21-like (S. pombe)	1.3374	1.87987	1.31059	0.468706	0.500084	0.503352	1.50929	0.490714	3.0757	0.00538923
Commd7	COMM domain containing 7	1.1447	1.30289	1.02626	0.884529	0.788814	0.852803	1.15795	0.842048	1.37516	0.020482
Armc3	armadillo repeat containing 3	0.726995	0.770252	0.758051	1.23308	1.25427	1.25736	0.751766	1.24823	0.602263	4.92688e-06
Bbs5	Bardet-Biedl syndrome 5 (human)	0.965493	1.0809	0.924405	1.02675	1.02455	0.977905	0.990266	1.00973	0.98072	0.714041
Tpd52l2	tumor protein D52-like 2	1.22272	1.30353	1.25801	0.75534	0.744187	0.716207	1.26142	0.738578	1.70791	3.6795e-05
Dnajc5	DnaJ heat shock protein family (Hsp40) member C5	0.993443	1.10987	1.00208	0.959252	1.0009	0.934458	1.03513	0.96487	1.07282	0.171022
Epb41l1	erythrocyte membrane protein band 4.1 like 1	1.17986	1.31979	1.28091	0.745754	0.752955	0.720727	1.26019	0.739812	1.70339	0.000263377
Eif2ak4	eukaryotic translation initiation factor 2 alpha kinase 4	1.04483	1.00723	0.96735	0.886486	1.00753	1.08657	1.00647	0.993529	1.01303	0.845661
Cep152	centrosomal protein 152	0.945477	1.04441	0.967613	1.0031	1.04613	0.993265	0.985834	1.01417	0.972064	0.452674
4930568D16Rik	RIKEN cDNA 4930568D16 gene	0.788586	0.868825	0.82523	1.16282	1.18819	1.16635	0.827547	1.17245	0.705826	0.000148042
Rsu1	Ras suppressor protein 1	1.33343	1.46136	1.34527	0.607393	0.647915	0.604629	1.38002	0.619979	2.22591	6.09893e-05
Dab2ip	disabled 2 interacting protein	1.06468	1.18744	1.05703	0.884067	0.915425	0.891354	1.10305	0.896949	1.22978	0.00890861
Wdsub1	WD repeat, SAM and U-box domain containing 1	0.871412	1.10111	1.05254	1.27824	0.932852	0.76385	1.00835	0.991649	1.01684	0.925025
Baz2b	bromodomain adjacent to zinc finger domain, 2B	0.86893	0.924548	0.878543	1.11095	1.11115	1.10588	0.890674	1.10933	0.802896	0.000223057
Rrbp1	ribosome binding protein 1	0.752748	0.778712	0.752409	1.1924	1.26161	1.26212	0.76129	1.23871	0.614582	4.24993e-05
Rc3h2	ring finger and CCCH-type zinc finger domains 2	1.48136	1.85724	1.71672	0	0.446991	0.497686	1.68511	0.314892	5.35138	0.00205579
Lexm	lymphocyte expansion molecule	0.691117	0.881942	0.743538	1.22509	1.17411	1.2842	0.772199	1.2278	0.628928	0.00220709
Mroh7	maestro heat-like repeat family member 7	0.78998	0.953386	0.845959	1.11867	1.149	1.143	0.863108	1.13689	0.759182	0.00497094
Acot11	acyl-CoA thioesterase 11	1.05088	1.06524	1.06635	0.966376	0.814158	1.037	1.06082	0.939177	1.12952	0.138818
Ttbk2	tau tubulin kinase 2	0.840448	0.955225	0.86202	1.10079	1.17177	1.06974	0.885898	1.1141	0.795167	0.00793453
Ly75	lymphocyte antigen 75	0.645241	0.658446	0.697284	1.33737	1.29857	1.36309	0.66699	1.33301	0.500364	1.07235e-05
Rabgap1	RAB GTPase activating protein 1	1.30928	1.37538	1.33154	0.66572	0.680381	0.637711	1.33873	0.661271	2.02448	8.05123e-06
Ptprj	protein tyrosine phosphatase, receptor type, J	1.10847	1.17645	0.998662	0.861328	0.969125	0.88597	1.09453	0.905474	1.20879	0.0366162
Dolpp1	dolichyl pyrophosphate phosphatase 1	0.877522	0.858361	0.89654	1.09782	1.09496	1.17479	0.877474	1.12253	0.781696	0.000988531
Mga	MAX gene associated	1.19589	1.31751	1.26839	0.779509	0.688048	0.750652	1.2606	0.739403	1.70489	0.000302822
Arhgef10l	Rho guanine nucleotide exchange factor (GEF) 10-like	1.15111	1.18622	1.22802	0.754196	0.778641	0.901818	1.18845	0.811552	1.46442	0.0017618
Ubtf	upstream binding transcription factor, RNA polymerase I	1.21994	1.27356	1.26022	0.723808	0.766319	0.756156	1.25124	0.748761	1.67108	1.67384e-05
Col6a4	collagen, type VI, alpha 4	1.21637	1.31154	1.29335	0.713981	0.761608	0.703149	1.27375	0.726246	1.75389	8.95471e-05
Epha7	Eph receptor A7	1.17229	1.19755	1.0116	0.885449	0.802742	0.930372	1.12715	0.872854	1.29133	0.0212963
Mocs3	molybdenum cofactor synthesis 3	1.05072	1.18355	1.12149	0.896175	0.867983	0.88009	1.11858	0.881416	1.26908	0.00377689
Las1l	LAS1-like (S. cerevisiae)	1.10874	1.23489	1.16875	0.814657	0.847167	0.825793	1.17079	0.829206	1.41195	0.000818705
Set	SET nuclear oncogene	1.45445	1.58669	1.48831	0.482945	0.507663	0.479946	1.50982	0.490185	3.0801	1.4954e-05
Samt1d	spermatogenesis associated multipass transmembrane protein 1d	0.805204	0.858741	0.794238	1.16253	1.19003	1.18926	0.819394	1.18061	0.694046	7.8858e-05
Dlg3	discs large MAGUK scaffold protein 3	0.953503	1.00852	1.03785	1.01589	1.03437	0.949858	0.999958	1.00004	0.999915	0.998215
Mlx	MAX-like protein X	1.31902	1.28664	1.54252	0.598716	0.615632	0.637473	1.38273	0.617274	2.24005	0.000706761
Nfib	nuclear factor I/B	0.835754	1.07131	0.900281	1.03217	1.12418	1.0363	0.935783	1.06422	0.879315	0.168113
Pwwp4d	PWWP domain containing 4D	0.811293	0.986072	1.02743	1.10223	1.07208	1.00089	0.941599	1.0584	0.889642	0.183565
Ppih	peptidyl prolyl isomerase H	1.25737	1.3445	1.26076	0.700457	0.714248	0.72267	1.28754	0.712458	1.80718	3.9315e-05
Zmynd12	zinc finger, MYND domain containing 12	1.02824	1.08333	0.994269	0.971054	0.996933	0.926183	1.03528	0.964723	1.07313	0.100567
Manbal	mannosidase, beta A, lysosomal-like	1.02257	1.19526	1.10461	0.864359	0.940641	0.872569	1.10748	0.892523	1.24084	0.0178645
Gm1140	predicted gene 1140	1.16282	1.24592	1.19509	0.808462	0.803287	0.784415	1.20128	0.798722	1.504	9.07281e-05
Arid1a	AT rich interactive domain 1A (SWI-like)	1.14438	1.26066	1.19096	0.799275	0.805846	0.798876	1.19867	0.801333	1.49584	0.000301813
Psip1	PC4 and SFRS1 interacting protein 1	0.868678	1.07886	0.914251	1.05021	1.07497	1.01303	0.953929	1.04607	0.911916	0.237092
Xlr4a	X-linked lymphocyte-regulated 4A	1.27834	1.37095	1.27754	0.699437	0.694771	0.678962	1.30894	0.691057	1.89412	4.04209e-05
Xlr5a	X-linked lymphocyte-regulated 5A	1.24705	1.33729	1.38922	0.670046	0.661052	0.695337	1.32452	0.675479	1.96086	0.000110082
Gm14459	predicted gene 14459	0.928346	1.01167	0.823912	1.13574	1.07732	1.02302	0.92131	1.07869	0.8541	0.067812
Mup22	major urinary protein 22	1.05982	1.12295	1.08674	0.897011	0.874854	0.958618	1.08984	0.910161	1.19741	0.00441751
Rps6ka6	ribosomal protein S6 kinase polypeptide 6	1.18502	1.21859	1.2441	0.838585	0.871256	0.642445	1.2159	0.784095	1.55071	0.00418725
Clec10a	C-type lectin domain family 10, member A	0.872338	0.965261	0.879653	1.09995	1.11006	1.07273	0.90575	1.09425	0.827737	0.00407973
BC051142	cDNA sequence BC051142	0.82851	0.873693	0.839565	1.1465	1.17405	1.13768	0.847256	1.15274	0.734991	6.2659e-05
Rab12	RAB12, member RAS oncogene family	0.992299	1.09248	1.01991	0.975511	0.966902	0.952894	1.0349	0.965102	1.07232	0.0846652
Arid4b	AT rich interactive domain 4B (RBP1-like)	1.23098	1.29089	1.25824	0.735356	0.747731	0.736803	1.26004	0.739963	1.70284	8.084e-06
Ehmt2	euchromatic histone lysine N-methyltransferase 2	1.20171	1.32196	1.25628	0.736271	0.746806	0.736977	1.25998	0.740018	1.70264	0.000118601
Spats1	spermatogenesis associated, serine-rich 1	1.14565	1.20415	1.18638	0.861425	0.772162	0.830238	1.17873	0.821275	1.43524	0.000338243
Sycp3	synaptonemal complex protein 3	1.39726	1.50576	1.47792	0.534653	0.540776	0.543628	1.46031	0.539686	2.70586	9.4013e-06
Adam34	a disintegrin and metallopeptidase domain 34	0.683973	0.772602	0.695936	1.27405	1.32324	1.2502	0.717504	1.2825	0.559459	8.72894e-05
Uhrf1bp1l	UHRF1 (ICBP90) binding protein 1-like	1.10732	1.17331	1.12123	0.888293	0.879258	0.830589	1.13395	0.866047	1.30934	0.000572251
Dennd5b	DENN/MADD domain containing 5B	1.03441	1.19243	1.05082	0.88629	0.927724	0.908332	1.09255	0.907449	1.20398	0.0229786
Tyw5	tRNA-yW synthesizing protein 5	0.960275	1.07573	0.98568	0.991876	0.99226	0.994181	1.00723	0.992772	1.01456	0.701042
Kansl3	KAT8 regulatory NSL complex subunit 3	1.0005	1.03087	0.993165	1.01169	1.04752	0.916259	1.00818	0.991822	1.01649	0.709255
Tex16	testis expressed gene 16	1.19126	1.44304	1.33601	0.685012	0.654784	0.689888	1.32344	0.676561	1.95613	0.00093271
Ankar	ankyrin and armadillo repeat containing	1.10077	1.16735	1.10189	0.875691	0.918822	0.835478	1.12334	0.876664	1.28138	0.00163769
Catsperb	cation channel sperm associated auxiliary subunit beta	0.872239	0.922317	0.905704	1.0964	1.1193	1.08404	0.900087	1.09991	0.818325	0.00037364
Morn1	MORN repeat containing 1	0.988396	1.20817	1.11756	0.86245	0.858169	0.965254	1.10471	0.895291	1.23391	0.0450658
Palm3	paralemmin 3	1.33323	1.43449	1.37329	0.607296	0.648801	0.602895	1.38034	0.619664	2.22756	2.06734e-05
Atp8b5	ATPase, class I, type 8B, member 5	1.28492	1.15457	1.19497	0.761386	0.76125	0.842896	1.21149	0.788511	1.53643	0.000854748
Chd6	chromodomain helicase DNA binding protein 6	1.10935	1.30678	1.21665	0.80566	0.792309	0.769246	1.21093	0.789072	1.53462	0.00190399
Pwwp4c	PWWP domain containing 4C	0.831725	0.904873	0.901477	1.11697	1.15384	1.09112	0.879358	1.12064	0.784692	0.00129551
Kdm1a	lysine (K)-specific demethylase 1A	1.2918	1.37643	1.32751	0.674039	0.669655	0.660564	1.33191	0.668086	1.99363	1.16703e-05
Tbc1d8b	TBC1 domain family, member 8B	1.25423	1.28678	1.28184	0.721419	0.731821	0.723922	1.27428	0.725721	1.75588	8.35042e-07
Knl1	kinetochore scaffold 1	1.02023	1.10931	1.13373	0.862056	0.916327	0.958356	1.08775	0.912246	1.19239	0.0167111
Cep250	centrosomal protein 250	1.06347	1.13127	1.0713	0.89121	0.928337	0.914411	1.08868	0.911319	1.19462	0.00178726
Dhdds	dehydrodolichyl diphosphate synthase	0.97932	1.05869	1.0495	0.946336	1.03026	0.935893	1.02917	0.97083	1.06009	0.208938
Hmgn2	high mobility group nucleosomal binding domain 2	1.19754	1.33417	1.30412	0.729194	0.765806	0.669164	1.27861	0.721388	1.77243	0.000372383
H13	histocompatibility 13	0.955091	0.98196	0.924255	1.12633	1.02734	0.985023	0.953769	1.04623	0.911623	0.109481
Sptan1	spectrin alpha, non-erythrocytic 1	0.744157	0.948959	0.857032	1.14909	1.15322	1.14754	0.850049	1.14995	0.739205	0.00717172
Odf2	outer dense fiber of sperm tails 2	0.775221	0.830593	0.789902	1.19252	1.20943	1.20233	0.798572	1.20143	0.664685	2.00261e-05
Odf2	outer dense fiber of sperm tails 2	0.879791	1.00967	0.860541	1.04406	1.11088	1.09505	0.916667	1.08333	0.846154	0.0308229
Ttc38	tetratricopeptide repeat domain 38	1.38485	1.40287	1.45296	0.575459	0.587628	0.596241	1.41356	0.586443	2.41039	2.60171e-06
Glt1d1	glycosyltransferase 1 domain containing 1	0.884676	1.09267	1.15997	0.914379	1.07474	0.873563	1.04577	0.954227	1.09594	0.424854
Ttll8	tubulin tyrosine ligase-like family, member 8	1.06662	0.955531	1.0476	0.939238	0.982027	1.00899	1.02325	0.976752	1.0476	0.308233
Ttll10	tubulin tyrosine ligase-like family, member 10	0.78921	0.841722	0.856729	1.15528	1.1921	1.16496	0.82922	1.17078	0.708263	0.000124859
Ttll13	tubulin tyrosine ligase-like family, member 13	0.918215	1.03275	1.04291	1.09327	0.946381	0.966479	0.997958	1.00204	0.995924	0.949773
Rel	reticuloendotheliosis oncogene	1.28223	1.47894	1.36048	0.635733	0.642597	0.600017	1.37388	0.626116	2.1943	0.000218548
Ppp1r11	protein phosphatase 1, regulatory inhibitor subunit 11	0.962369	0.97521	0.950867	1.01845	1.05165	1.04146	0.962816	1.03718	0.928297	0.00352767
Pard3	par-3 family cell polarity regulator	1.27311	1.42464	1.34517	0.638117	0.653833	0.665134	1.34764	0.652361	2.06579	9.75887e-05
Mphosph9	M-phase phosphoprotein 9	0.628489	0.650562	0.667162	1.27903	1.44143	1.33333	0.648738	1.35126	0.480097	0.000137826
Mtr	5-methyltetrahydrofolate-homocysteine methyltransferase	1.20642	1.32822	1.2554	0.774361	0.726275	0.709318	1.26335	0.736651	1.71499	0.000199626
Exoc6b	exocyst complex component 6B	1.21402	1.26478	1.27009	0.75439	0.740974	0.755748	1.24963	0.750371	1.66535	1.11611e-05
Mipep	mitochondrial intermediate peptidase	0.715943	0.787854	0.7285	1.24481	1.28088	1.24201	0.744099	1.2559	0.592482	3.61675e-05
Phrf1	PHD and ring finger domains 1	1.02615	1.04622	1.04964	0.948741	0.967132	0.962117	1.04067	0.95933	1.08479	0.000886374
Armt1	acidic residue methyltransferase 1	1.12281	1.15092	1.16916	0.842414	0.875205	0.839493	1.14763	0.852371	1.3464	7.54205e-05
Tcte1	t-complex-associated testis expressed 1	1.01389	1.11824	1.06772	0.908683	0.946939	0.944526	1.06662	0.933383	1.14274	0.0149664
Odf1	outer dense fiber of sperm tails 1	0.79598	0.880602	0.813952	1.175	1.18088	1.15359	0.830178	1.16982	0.709662	0.000231295
Cox8c	cytochrome c oxidase subunit 8C	0.801593	0.831934	0.854201	1.17257	1.25448	1.08522	0.829243	1.17076	0.708296	0.00262345
Mgat4e	MGAT4 family, member E	0.696077	0.725688	0.688729	1.2992	1.29997	1.29033	0.703498	1.2965	0.542612	9.10553e-07
Prss54	protease, serine 54	0.708261	0.710078	0.685707	1.28262	1.30766	1.30567	0.701348	1.29865	0.540059	7.46478e-07
Sac3d1	SAC3 domain containing 1	1.05486	1.17117	1.10785	0.906956	0.901967	0.857197	1.11129	0.888707	1.25046	0.00390517
Iqca1l	IQ motif containing with AAA domain 1 like	0.709798	0.795846	0.722008	1.25356	1.26577	1.25303	0.742551	1.25745	0.590522	4.58664e-05
Lrriq4	leucine-rich repeats and IQ motif containing 4	1.01179	1.14583	1.11788	0.908132	0.944776	0.871594	1.09183	0.908167	1.20224	0.0161926
Rabgap1l	RAB GTPase activating protein 1-like	1.06041	1.15088	1.09179	0.913493	0.894846	0.888574	1.10103	0.898971	1.22477	0.00184133
4930404N11Rik	RIKEN cDNA 4930404N11 gene	1.05921	1.23141	1.16865	0.859873	0.877415	0.80344	1.15309	0.846909	1.36153	0.00511467
Prss40	protease, serine 40	0.713362	0.939591	0.709208	1.24348	1.25328	1.14108	0.787387	1.21261	0.649331	0.00721292
Daw1	dynein assembly factor with WDR repeat domains 1	1.10309	1.32426	1.18837	0.754083	0.836606	0.793581	1.20524	0.794757	1.51649	0.00393562
Dennd4c	DENN/MADD domain containing 4C	1.16826	1.27737	1.21504	0.807107	0.765926	0.766297	1.22022	0.779777	1.56484	0.000215242
Mapk8	mitogen-activated protein kinase 8	1.15735	1.25216	1.14032	0.782476	0.827478	0.840218	1.18328	0.816724	1.44881	0.000710731
P3h1	prolyl 3-hydroxylase 1	1.13267	1.26113	1.17802	0.823224	0.810128	0.794835	1.1906	0.809396	1.47098	0.00058381
Fhad1	forkhead-associated (FHA) phosphopeptide binding domain 1	0.699964	0.777329	0.725443	1.24757	1.27457	1.27512	0.734246	1.26575	0.580085	2.67611e-05
Tom1l1	target of myb1-like 1 (chicken)	1.22856	1.28554	1.2685	0.687203	0.811576	0.718623	1.26087	0.739134	1.70587	0.000219291
Izumo3	IZUMO family member 3	0.900733	0.965168	0.926619	1.09203	1.08148	1.03397	0.93084	1.06916	0.870627	0.00589925
Cacfd1	calcium channel flower domain containing 1	0.946417	0.958124	0.941855	1.07984	1.09499	0.978782	0.948799	1.0512	0.902585	0.0496558
Wdr76	WD repeat domain 76	1.26484	1.34902	1.30429	0.736731	0.718997	0.626124	1.30605	0.693951	1.88205	0.000129442
Slxl1	Slx-like 1	1.09805	1.13785	1.11325	0.908489	0.87668	0.865687	1.11638	0.883619	1.26342	0.000176423
Tex55	testis expressed 55	0.86152	0.909937	0.81976	1.14567	1.12948	1.13364	0.863739	1.13626	0.760159	0.000504508
Dpy19l1	dpy-19-like 1 (C. elegans)	0.820868	0.871409	0.830078	1.14379	1.19532	1.13854	0.840785	1.15921	0.725306	0.000182514
Aldoa	aldolase A, fructose-bisphosphate	1.22313	1.32674	1.25664	0.720743	0.737006	0.735744	1.26884	0.731164	1.73536	6.45863e-05
Aldoart1	aldolase 1 A, retrogene 1	0.94184	0.934584	0.894427	1.05877	1.13488	1.0355	0.923617	1.07638	0.858075	0.0102683
Aldoart2	aldolase 1 A, retrogene 2	0.968483	0.999439	0.995194	0.992678	1.03279	1.01142	0.987706	1.01229	0.97571	0.178878
Eml4	echinoderm microtubule associated protein like 4	1.40467	1.49493	1.42201	0.561611	0.546084	0.570701	1.44053	0.559465	2.57484	6.58905e-06
Epb41l3	erythrocyte membrane protein band 4.1 like 3	0.921937	0.974046	0.91698	1.04468	1.07795	1.06441	0.937654	1.06235	0.882627	0.0037939
Thada	thyroid adenoma associated	1.23992	1.39112	1.34288	0.714153	0.659226	0.652707	1.32464	0.675362	1.96138	0.000182417
Hbb-bt	hemoglobin, beta adult t chain	0.835421	0.938798	0.845165	1.15365	1.16842	1.05855	0.873128	1.12687	0.774824	0.0059886
Sec14l1	SEC14-like lipid binding 1	0.911119	1.21856	1.0137	0.982355	0.872329	1.00194	1.04779	0.952207	1.10038	0.38881
Ints11	integrator complex subunit 11	1.15831	1.2203	1.19733	0.832294	0.807901	0.783869	1.19198	0.808021	1.47518	7.3716e-05
Cfap61	cilia and flagella associated protein 61	0.905258	0.975623	0.983295	1.05014	1.03083	1.05486	0.954725	1.04527	0.913373	0.0249785
Map7d1	MAP7 domain containing 1	1.29503	1.36721	1.33409	0.664105	0.672735	0.666824	1.33211	0.667888	1.99451	5.97103e-06
Pars2	prolyl-tRNA synthetase (mitochondrial)(putative)	1.16207	1.28229	1.21675	0.799716	0.787597	0.751578	1.22037	0.77963	1.56532	0.000304228
Tmem30c	transmembrane protein 30C	0.860935	0.958284	0.881079	1.10403	1.10698	1.08869	0.9001	1.0999	0.818347	0.00270775
Cfap221	cilia and flagella associated protein 221	0.913114	1.04705	0.851363	1.06703	1.07616	1.04528	0.937176	1.06282	0.881779	0.0981332
Mgl2	macrophage galactose N-acetyl-galactosamine specific lectin 2	0.54558	0.549644	0.539007	1.44516	1.45774	1.46287	0.544743	1.45526	0.374328	1.2124e-08
Vwa5b1	von Willebrand factor A domain containing 5B1	0.723513	1.38813	1.25961	0.871075	0.975886	0.781785	1.12375	0.876249	1.28246	0.306113
Zbtb4	zinc finger and BTB domain containing 4	0	0	2.88609	0	0	3.11391	0.962031	1.03797	0.92684	0.959781
Vamp2	vesicle-associated membrane protein 2	0.708843	0.795888	0.757606	1.20769	1.27979	1.25018	0.754112	1.24589	0.605281	0.000114537
Syngr2	synaptogyrin 2	1.09184	1.09335	1.12132	0.876987	0.924127	0.892373	1.10217	0.897829	1.2276	0.000266284
Supt3	SPT3, SAGA and STAGA complex component	1.00804	1.18975	1.09031	0.863759	0.909456	0.938684	1.09603	0.903967	1.21247	0.027865
Pcmtd2	protein-L-isoaspartate (D-aspartate) O-methyltransferase domain containing 2	1.11396	1.20556	0.976075	0.897746	0.79294	1.01372	1.09853	0.901468	1.2186	0.0995605
Scai	suppressor of cancer cell invasion	0.955754	1.05224	1.10726	0.943988	0.928309	1.01246	1.03842	0.961585	1.0799	0.208314
Rabepk	Rab9 effector protein with kelch motifs	1.0221	1.1149	1.04883	0.931976	0.936089	0.946103	1.06194	0.938056	1.13207	0.0113275
Ptprs	protein tyrosine phosphatase, receptor type, S	0.725649	0.795316	0.723722	1.24863	1.22407	1.28262	0.748229	1.25177	0.597736	6.48324e-05
Dmxl2	Dmx-like 2	1.168	1.27082	1.22691	0.770676	0.772359	0.791231	1.22191	0.778089	1.5704	0.00012984
5031439G07Rik	RIKEN cDNA 5031439G07 gene	0.832485	0.995445	0.918016	1.07628	1.11455	1.06323	0.915315	1.08468	0.843854	0.0267697
Atp7b	ATPase, Cu++ transporting, beta polypeptide	1.12972	1.07747	0.993642	0.907127	0.941856	0.950181	1.06695	0.933055	1.1435	0.0327299
Dusp3	dual specificity phosphatase 3 (vaccinia virus phosphatase VH1-related)	0.721219	0.75821	0.716799	1.2663	1.29004	1.24743	0.732076	1.26792	0.577382	7.59989e-06
Usp36	ubiquitin specific peptidase 36	1.343	1.41067	1.44377	0.666953	0.566885	0.568723	1.39915	0.600853	2.3286	5.6293e-05
Lgals9	lectin, galactose binding, soluble 9	0.988641	1.05058	1.01301	0.978265	1.00193	0.967575	1.01741	0.982589	1.03544	0.16746
Septin8	septin 8	0.983216	1.14005	1.06674	0.857914	0.984784	0.967291	1.06334	0.936663	1.13524	0.103314
Kif3a	kinesin family member 3A	1.09533	1.19145	1.12841	0.855905	0.874692	0.854214	1.1384	0.861603	1.32125	0.000668421
Chd3	chromodomain helicase DNA binding protein 3	1.12559	1.19727	1.14355	0.835761	0.855526	0.842293	1.15547	0.844527	1.36819	0.000153563
2810408A11Rik	RIKEN cDNA 2810408A11 gene	0.865081	0.945001	0.922592	1.07558	1.11178	1.07997	0.910891	1.08911	0.836364	0.00250778
Gabarap	gamma-aminobutyric acid receptor associated protein	0.901935	0.944185	0.883225	1.08797	1.10249	1.08019	0.909782	1.09022	0.834495	0.000711285
Pecam1	platelet/endothelial cell adhesion molecule 1	1.16611	1.01933	1.15214	0.803757	1.00388	0.854775	1.11253	0.887472	1.25359	0.0416761
Mfsd2a	major facilitator superfamily domain containing 2A	1.13026	1.2628	1.12712	0.841363	0.807828	0.830625	1.17339	0.826605	1.41953	0.00163007
Vps13d	vacuolar protein sorting 13D	1.07041	1.29638	1.10089	0.838422	0.836721	0.857176	1.15589	0.844106	1.36937	0.0118241
Mmel1	membrane metallo-endopeptidase-like 1	0.931384	1.07096	0.925064	1.02941	1.01505	1.02813	0.975802	1.0242	0.952748	0.368887
Ssbp3	single-stranded DNA binding protein 3	1.3917	1.42172	1.41062	0.611128	0.597207	0.567636	1.40801	0.59199	2.37843	7.85492e-07
Casz1	castor zinc finger 1	1.06749	1.15837	1.16973	0.86588	0.900194	0.838329	1.13187	0.868134	1.30379	0.00204221
Zfp362	zinc finger protein 362	1.36577	1.46428	1.41859	0.577916	0.61829	0.555156	1.41621	0.583787	2.4259	1.63718e-05
Adgrb2	adhesion G protein-coupled receptor B2	0.331509	2.78569	0.358526	0.683232	0.486348	1.35469	1.15858	0.841424	1.37692	0.729495
Ube2j2	ubiquitin-conjugating enzyme E2J 2	1.01572	1.12922	1.10413	0.910069	0.926437	0.914426	1.08302	0.916978	1.18108	0.00880373
Jak1	Janus kinase 1	1.01474	1.08353	1.01644	0.97245	0.973666	0.939175	1.03824	0.961764	1.07951	0.0391288
Tlk2	tousled-like kinase 2 (Arabidopsis)	1.37191	1.51	1.41175	0.563127	0.561031	0.582172	1.43122	0.568776	2.51632	3.1924e-05
Gk	glycerol kinase	1.16067	1.26077	1.19909	0.796691	0.817302	0.76548	1.20684	0.793158	1.52157	0.000227953
1700084M14Rik	RIKEN cDNA 1700084M14 gene	0.649082	0.702388	0.658307	1.3179	1.41246	1.25986	0.669925	1.33007	0.503675	0.000154345
Psmd12	proteasome (prosome, macropain) 26S subunit, non-ATPase, 12	0.760555	0.80872	0.817553	1.15438	1.266	1.19279	0.795609	1.20439	0.660591	0.000390659
Amz2	archaelysin family metallopeptidase 2	1.10201	1.26771	1.10599	0.805195	0.915883	0.803206	1.15857	0.841428	1.37691	0.00864754
Prpsap1	phosphoribosyl pyrophosphate synthetase-associated protein 1	1.26498	1.40595	1.31177	0.664351	0.685752	0.667202	1.32756	0.672435	1.97426	9.85621e-05
Grb2	growth factor receptor bound protein 2	1.65641	1.73142	1.72313	0.285314	0.299873	0.303853	1.70365	0.296347	5.74885	5.41295e-07
Tnrc6c	trinucleotide repeat containing 6C	1.33219	1.47809	1.43066	0.618598	0.57769	0.562783	1.41364	0.586357	2.41089	5.66431e-05
Aldh3a2	aldehyde dehydrogenase family 3, subfamily A2	0.864837	0.915316	0.88105	1.09543	1.13111	1.11227	0.887067	1.11293	0.797054	0.000237169
Slc16a3	solute carrier family 16 (monocarboxylic acid transporters), member 3	1.01666	1.30714	1.05844	1.00613	0.956411	0.655215	1.12741	0.872587	1.29204	0.147743
Atp2a3	ATPase, Ca++ transporting, ubiquitous	0.94182	1.02605	0.974587	1.01904	1.02219	1.01632	0.980818	1.01918	0.962358	0.193474
Dus1l	dihydrouridine synthase 1-like (S. cerevisiae)	0.885753	0.959771	0.973423	1.04804	1.08591	1.0471	0.939649	1.06035	0.886168	0.0159695
Tent5d	terminal nucleotidyltransferase 5D	1.09569	1.08359	1.12708	0.887378	0.893477	0.912794	1.10212	0.897883	1.22746	0.000170886
Aifm1	apoptosis-inducing factor, mitochondrion-associated 1	1.2761	1.42703	1.37048	0.635168	0.660145	0.63108	1.35787	0.642131	2.11463	9.0933e-05
Cdkl3	cyclin-dependent kinase-like 3	0.964818	1.07768	0.999316	0.9745	0.994125	0.989565	1.01394	0.986063	1.02827	0.457281
Mospd2	motile sperm domain containing 2	1.0389	0.993064	1.08139	0.973463	0.966829	0.946356	1.03778	0.962216	1.07854	0.0477184
Nasp	nuclear autoantigenic sperm protein (histone-binding)	1.27796	1.3858	1.33616	0.646738	0.707716	0.645621	1.33331	0.666692	1.99989	5.76658e-05
Nfia	nuclear factor I/A	0.914722	1.00264	0.942499	1.0383	1.03761	1.06423	0.953289	1.04671	0.910746	0.0269979
Pex10	peroxisomal biogenesis factor 10	0.882513	0.972622	0.917509	1.07675	1.09416	1.05645	0.924215	1.07579	0.859107	0.00593752
Ski	ski sarcoma viral oncogene homolog (avian)	1.18271	1.27142	1.22521	0.792974	0.756364	0.771325	1.22645	0.773554	1.58547	8.22977e-05
Eif2b3	eukaryotic translation initiation factor 2B, subunit 3	1.38403	1.43034	1.39812	0.597256	0.597716	0.592538	1.40416	0.595836	2.35663	5.09646e-07
Slc25a54	solute carrier family 25, member 54	0.808644	0.877764	0.816401	1.16283	1.17054	1.16382	0.83427	1.16573	0.715663	0.000113021
Irak1	interleukin-1 receptor-associated kinase 1	2.27462	1.68196	1.18057	0.397062	0.465781	0	1.71239	0.287614	5.95376	0.0149131
Hcfc1	host cell factor C1	1.21235	1.30684	1.25617	0.737425	0.766318	0.7209	1.25845	0.741548	1.69706	6.97441e-05
Naa10	N(alpha)-acetyltransferase 10, NatA catalytic subunit	1.46232	1.59923	1.4826	0.478879	0.484623	0.492347	1.51472	0.485283	3.12131	1.77883e-05
Mid1	midline 1	1.50385	1.49298	1.51008	0.575876	0.462508	0.454712	1.5023	0.497698	3.0185	1.41523e-05
Yipf6	Yip1 domain family, member 6	0.836525	1.03517	1.12873	1.05496	1.00923	0.935381	1.00014	0.99986	1.00028	0.997737
2610301B20Rik	RIKEN cDNA 2610301B20 gene	1.2208	1.30238	1.30325	0.717878	0.74513	0.710556	1.27548	0.724521	1.76044	4.70577e-05
Scml2	Scm polycomb group protein like 2	1.1863	1.27859	1.28547	0.689119	0.713412	0.847106	1.25012	0.749879	1.6671	0.0010339
Scml2	Scm polycomb group protein like 2	1.08612	1.21382	1.15244	0.852791	0.832143	0.862689	1.15079	0.849208	1.35514	0.00135844
Tsc22d3	TSC22 domain family, member 3	1.4269	1.50228	1.46615	0.539984	0.536171	0.528517	1.46511	0.534891	2.73908	1.87821e-06
Coro2a	coronin, actin binding protein 2A	0.846218	0.870633	0.890306	1.12148	1.15823	1.11314	0.869052	1.13095	0.768429	0.000154915
Phactr2	phosphatase and actin regulator 2	1.26674	1.38457	1.18566	0.713509	0.739497	0.710022	1.27899	0.721009	1.77389	0.000674233
Uprt	uracil phosphoribosyltransferase	1.03988	1.26921	1.09039	0.71828	0.930358	0.951884	1.13316	0.866841	1.30723	0.0592975
Mtm1	X-linked myotubular myopathy gene 1	1.00065	1.20208	1.06595	0.872655	0.934102	0.924556	1.08956	0.910438	1.19675	0.0452956
Clta	clathrin, light polypeptide (Lca)	1.22562	1.31011	1.26805	0.711766	0.754963	0.729492	1.26793	0.732074	1.73196	4.04457e-05
Lrrc37a	leucine rich repeat containing 37A	0.852818	0.907732	0.869991	1.12654	1.12003	1.12289	0.876847	1.12315	0.780701	0.000112551
Nipsnap3a	nipsnap homolog 3A	0.667183	0.777458	0.690478	1.29083	1.28357	1.29048	0.711707	1.28829	0.552441	6.79679e-05
Dmrtc1c1	DMRT-like family C1c1	1.13719	1.2688	1.26892	0.824141	0.727897	0.773051	1.22497	0.775029	1.58055	0.000978108
1700011M02Rik	RIKEN cDNA 1700011M02 gene	1.0689	0.906638	1.13692	0.898145	0.997306	0.99209	1.03749	0.962514	1.07789	0.37705
Tesl1	testin LIM domain protein like 1	0.692804	0.769094	0.717182	1.28035	1.28465	1.25592	0.72636	1.27364	0.570303	2.26824e-05
Akirin2	akirin 2	1.17452	1.27359	1.23242	0.753257	0.784746	0.781467	1.22684	0.773156	1.5868	0.000117792
Cep131	centrosomal protein 131	0.928823	0.997554	0.961201	1.02622	1.04375	1.04245	0.962526	1.03747	0.927759	0.0221247
Tepsin	TEPSIN, adaptor related protein complex 4 accessory protein	1.06087	1.12927	1.0133	0.951522	0.868969	0.976064	1.06782	0.932185	1.1455	0.0439624
Saxo1	stabilizer of axonemal microtubules 1	0.772269	0.727053	0.968517	1.09718	1.19976	1.23522	0.822613	1.17739	0.698677	0.0139248
Tomm5	translocase of outer mitochondrial membrane 5	0.932241	0.98126	0.96526	1.02582	1.05898	1.03644	0.959587	1.04041	0.922313	0.00975957
Cypt15	cysteine-rich perinuclear theca 15	0.754062	0.74902	0.785489	1.22028	1.28897	1.20218	0.762857	1.23714	0.616628	7.95078e-05
Zmym3	zinc finger, MYM-type 3	1.20658	1.33801	1.25063	0.717506	0.766384	0.720896	1.26507	0.734929	1.72135	0.000220745
1700020N15Rik	RIKEN cDNA 1700020N15 gene	0.706378	0.765549	0.717851	1.27655	1.28036	1.25331	0.729926	1.27007	0.574711	1.11577e-05
Elavl2	ELAV like RNA binding protein 1	1.38999	1.47332	1.41545	0.574869	0.57541	0.570959	1.42625	0.573746	2.48586	4.20074e-06
Nfx1	nuclear transcription factor, X-box binding 1	1.2454	1.38509	1.22122	0.717868	0.66846	0.761958	1.2839	0.716095	1.79292	0.000600937
Usp24	ubiquitin specific peptidase 24	1.19753	1.28576	1.24824	0.775305	0.749209	0.743958	1.24384	0.756158	1.64495	5.80498e-05
Cypt3	cysteine-rich perinuclear theca 3	0.483289	0.510263	0.517628	1.44619	1.52653	1.5161	0.503727	1.49627	0.336654	3.41521e-06
Plxdc2	plexin domain containing 2	1.03365	0.865222	1.05601	1.12292	0.898213	1.02399	0.98496	1.01504	0.970365	0.751362
Itgb6	integrin beta 6	1.15	1.29506	1.27191	0.778908	0.758079	0.746039	1.23899	0.761009	1.62809	0.000484645
CK137956	cDNA sequence CK137956	1.05711	1.16581	1.07652	0.909256	0.88671	0.904588	1.09982	0.900185	1.22177	0.00427878
Cwc22	CWC22 spliceosome-associated protein	1.02002	1.08919	1.06766	0.934523	0.924649	0.96396	1.05896	0.941044	1.1253	0.007513
Cobll1	Cobl-like 1	1.21561	1.31911	1.27862	0.761607	0.693018	0.732035	1.27111	0.728887	1.74391	0.000114162
Baiap2	brain-specific angiogenesis inhibitor 1-associated protein 2	1.10465	1.07297	1.41006	0.771449	0.856194	0.784674	1.19589	0.804106	1.48723	0.0239959
Otud3	OTU domain containing 3	0.906415	0.968655	0.90495	1.07648	1.10419	1.03931	0.926673	1.07333	0.863366	0.00649768
Gm14525	predicted gene 14525	1.1493	1.25007	1.18814	0.7911	0.812191	0.809208	1.19583	0.804166	1.48705	0.000200608
Tmem245	transmembrane protein 245	1.10856	1.10664	1.13446	0.867837	0.921734	0.860772	1.11655	0.883448	1.26386	0.000391558
Thoc2	THO complex 2	1.13433	1.21984	1.17394	0.816443	0.831744	0.8237	1.17604	0.823962	1.4273	0.000149887
Dlgap4	DLG associated protein 4	0.773085	0.867654	0.815182	1.18276	1.18509	1.17623	0.81864	1.18136	0.692964	0.0001904
Cldn34b2	claudin 34B2	1.13067	1.049	1.00727	0.91827	0.931702	0.963092	1.06231	0.937688	1.13291	0.0320094
Prdx4	peroxiredoxin 4	0.963942	1.00025	1.03879	0.982282	1.01598	0.998757	1.00099	0.999006	1.00199	0.937177
Nrk	Nik related kinase	0.86259	0.962021	0.85293	1.10815	1.14138	1.07293	0.892514	1.10749	0.805891	0.00583082
Gm2012	predicted gene 2012	1.11591	1.18273	1.16207	0.787553	0.910403	0.841321	1.15357	0.846426	1.36288	0.00164764
Spin2d	spindlin family, member 2D	0.780924	0.919705	0.904026	1.09288	1.21669	1.08577	0.868218	1.13178	0.767125	0.0125033
Xlr3c	X-linked lymphocyte-regulated 3C	1.3054	1.35268	1.32453	0.671968	0.677938	0.66749	1.32753	0.672465	1.97413	1.26978e-06
Ezhip	EZH inhibitory protein	1.19872	1.24684	1.24737	0.810162	0.744564	0.752338	1.23098	0.769021	1.60071	6.1097e-05
Gm15107	predicted gene 15107	1.36016	1.38186	1.40009	0.600759	0.637947	0.619185	1.3807	0.619297	2.22947	1.09864e-06
Mylk	myosin, light polypeptide kinase	0.909668	1.03392	0.987168	1.03459	1.04519	0.98946	0.976918	1.02308	0.954877	0.313337
Mrpl2	mitochondrial ribosomal protein L2	1.16783	1.2375	1.20743	0.797706	0.811002	0.778532	1.20425	0.795747	1.51336	5.19504e-05
Taf1	TATA-box binding protein associated factor 1	1.1465	1.23238	1.20656	0.807459	0.809014	0.798093	1.19514	0.804855	1.48492	0.000109076
Triqk	triple QxxK/R motif containing	0.828347	0.901783	0.863249	1.12701	1.15575	1.12386	0.86446	1.13554	0.761276	0.000323051
Efhc1	EF-hand domain (C-terminal) containing 1	0.998581	1.08765	1.0445	0.970997	0.95054	0.947727	1.04358	0.956421	1.09113	0.0311033
Snap47	synaptosomal-associated protein, 47	1.21856	1.38916	1.18059	0.760409	0.720692	0.730589	1.26277	0.73723	1.71286	0.00128938
Brpf3	bromodomain and PHD finger containing, 3	0.881489	0.97329	0.901847	1.07959	1.09585	1.06793	0.918875	1.08112	0.849925	0.00500156
Tcp11	t-complex protein 11	0.858772	0.896769	0.889838	1.10985	1.16432	1.08045	0.881793	1.11821	0.788577	0.000965372
Uhrf1bp1	UHRF1 (ICBP90) binding protein 1	1.21626	1.24412	1.07608	0.865569	0.75656	0.841406	1.17882	0.821178	1.43553	0.00438156
Ilrun	inflammation and lipid regulator with UBA-like and NBR1-like domains	1.06962	1.15187	1.12492	0.905549	0.881877	0.866166	1.11547	0.884531	1.26109	0.000993841
Serf1	small EDRK-rich factor 1	1.28485	1.33792	1.2515	0.725812	0.707129	0.692796	1.29142	0.708579	1.82255	2.6908e-05
Sox5	SRY (sex determining region Y)-box 5	0.964861	1.06628	0.985755	1.00053	1.01075	0.971826	1.00563	0.994368	1.01133	0.750325
Zscan20	zinc finger and SCAN domains 20	1.11213	1.20301	1.16544	0.852661	0.814878	0.851878	1.16019	0.839806	1.3815	0.000390217
Zbtb8os	zinc finger and BTB domain containing 8 opposite strand	1.15272	1.27287	1.26952	0.754659	0.783918	0.766318	1.2317	0.768298	1.60316	0.000329945
Cpsf4	cleavage and polyadenylation specific factor 4	1.10874	1.16287	1.07161	0.903066	0.882818	0.870897	1.11441	0.885593	1.25837	0.00123944
Hnrnpk	heterogeneous nuclear ribonucleoprotein K	1.16782	1.34534	1.20088	0.750064	0.766848	0.769045	1.23801	0.761986	1.62472	0.000969136
Zbed5	zinc finger, BED type containing 5	1.08939	1.19177	1.15083	0.841203	0.868779	0.858032	1.144	0.856005	1.33644	0.000729947
Dip2c	disco interacting protein 2 homolog C	1.14775	1.38203	1.1893	0.833504	0.789767	0.657647	1.23969	0.760306	1.63052	0.00585127
Usp42	ubiquitin specific peptidase 42	0.813217	0.863438	0.829431	1.1601	1.18179	1.15203	0.835362	1.16464	0.717272	4.4481e-05
Cad	carbamoyl-phosphate synthetase 2, aspartate transcarbamylase, and dihydroorotase	1.37739	1.49963	1.45299	0.553646	0.563841	0.552507	1.44334	0.556665	2.59283	1.57697e-05
Arhgap42	Rho GTPase activating protein 42	1.19047	1.29949	1.07617	0.797128	0.786249	0.850496	1.18871	0.811291	1.46521	0.00500931
Phf3	PHD finger protein 3	1.0368	1.11051	1.05691	0.939435	0.941029	0.915315	1.06807	0.931926	1.14609	0.0044253
Mpdz	multiple PDZ domain crumbs cell polarity complex component	1.05836	1.19413	1.09977	0.857139	0.909741	0.88086	1.11742	0.88258	1.26608	0.00544569
BC035947	cDNA sequence BC035947	1.35049	1.42321	1.426	0.610419	0.595825	0.594048	1.3999	0.600097	2.33279	5.9262e-06
Gp1bb	glycoprotein Ib, beta polypeptide	1.15089	1.2467	1.15314	0.781068	0.819669	0.848534	1.18358	0.816424	1.44971	0.000586909
Zfp236	zinc finger protein 236	0.961005	1.00497	0.96932	1.07388	0.974522	1.01631	0.978431	1.02157	0.957772	0.246451
Itsn2	intersectin 2	1.25105	1.34511	1.35004	0.676381	0.678293	0.699124	1.3154	0.684599	1.92142	4.42487e-05
Ythdc2	YTH domain containing 2	1.2403	1.35197	1.23206	0.728051	0.730359	0.717263	1.27478	0.725224	1.75777	0.000145414
Myo18a	myosin XVIIIA	1.03428	1.09902	1.06587	0.946278	0.94177	0.912791	1.06639	0.933613	1.14222	0.00345291
Ptprk	protein tyrosine phosphatase, receptor type, K	0.98619	1.37467	1.25234	0.80616	0.758537	0.822104	1.2044	0.7956	1.51382	0.0245299
Zfp518a	zinc finger protein 518A	1.18416	1.27206	1.21935	0.783612	0.754546	0.786274	1.22519	0.774811	1.58128	8.12317e-05
Sbno1	strawberry notch 1	1.28971	1.38478	1.31709	0.671575	0.672917	0.663932	1.33053	0.669475	1.98742	2.01725e-05
Lrig2	leucine-rich repeats and immunoglobulin-like domains 2	1.07481	0.9947	0.947214	0.973078	1.04192	0.968279	1.00557	0.994427	1.01121	0.813257
Gnai1	guanine nucleotide binding protein (G protein), alpha inhibiting 1	1.09146	1.14472	1.16436	0.827052	0.907774	0.864639	1.13351	0.866488	1.30817	0.00111525
Cgnl1	cingulin-like 1	1.03521	1.19041	0.98728	0.946283	0.924888	0.915924	1.07097	0.929032	1.15278	0.0837942
Gcc2	GRIP and coiled-coil domain containing 2	0.867748	0.961276	0.914478	1.07929	1.0703	1.10691	0.9145	1.0855	0.842469	0.00422154
Adam6a	a disintegrin and metallopeptidase domain 6A	0.596647	0.67174	0.616639	1.36955	1.38394	1.36149	0.628342	1.37166	0.458089	5.84758e-06
Zfc3h1	zinc finger, C3H1-type containing	0.99501	1.05494	1.03032	0.955947	0.967372	0.996411	1.02676	0.973244	1.05498	0.0646889
Prdm8	PR domain containing 8	1.32556	1.54023	1.49275	0.554883	0.507457	0.579116	1.45285	0.547152	2.65529	0.000188199
Iqch	IQ motif containing H	1.03245	1.19424	1.08478	0.90195	0.887365	0.899219	1.10382	0.896178	1.2317	0.0122817
Gm4787	predicted gene 4787	0.632065	0.671696	0.6269	1.3257	1.38235	1.36129	0.643554	1.35645	0.474441	5.17768e-06
Ybx2	Y box protein 2	0.931388	1.00438	1.0318	1.00382	1.02071	1.00789	0.989191	1.01081	0.978613	0.516222
Erbin	Erbb2 interacting protein	1.11705	1.17205	1.17072	0.839302	0.869911	0.830961	1.15328	0.846725	1.36204	0.000144255
Apba1	amyloid beta (A4) precursor protein binding, family A, member 1	1.14116	1.19901	1.09379	0.883301	0.845586	0.83715	1.14465	0.855346	1.33824	0.000996844
AU015836	expressed sequence AU015836	0.946174	1.01291	0.969708	0.992638	1.02878	1.04978	0.976265	1.02373	0.953631	0.138444
Otud7b	OTU domain containing 7B	1.02362	1.15437	1.09029	0.926253	0.917215	0.888254	1.08943	0.910574	1.19642	0.0105456
Spata6l	spermatogenesis associated 6 like	0.742879	0.802714	0.81923	1.22075	1.23048	1.18394	0.788274	1.21173	0.650538	9.91235e-05
Atxn7l1	ataxin 7-like 1	0.917838	0.996741	0.957584	1.04769	1.05373	1.02641	0.957388	1.04261	0.918259	0.0245324
Cfap58	cilia and flagella associated protein 58	0.880747	0.97653	0.930383	1.06465	1.06362	1.08407	0.92922	1.07078	0.867798	0.00761568
Lrrc73	leucine rich repeat containing 73	1.21923	1.43117	1.32561	0.697145	0.67659	0.650255	1.32534	0.674663	1.96444	0.000485837
Cisd3	CDGSH iron sulfur domain 3	1.00288	1.113	1.10537	0.875788	0.945353	0.957617	1.07375	0.926253	1.15924	0.0279084
Ppil6	peptidylprolyl isomerase (cyclophilin)-like 6	0.944397	1.00628	0.995169	1.02977	1.03862	0.98576	0.98195	1.01805	0.96454	0.223752
Unc93a2	unc-93 homolog A2	0.655428	0.644491	0.53563	1.3645	1.4641	1.33585	0.61185	1.38815	0.440766	0.000141322
Ep300	E1A binding protein p300	1.11775	1.19716	1.16441	0.83363	0.843291	0.843762	1.15977	0.840227	1.38031	0.000163095
Cspp1	centrosome and spindle pole associated protein 1	0.819615	0.889087	0.882291	1.15533	1.17802	1.07566	0.863665	1.13634	0.760044	0.00201906
Fam71f2	family with sequence similarity 71, member F2	0.881891	1.04928	0.989511	0.989254	1.09063	0.999434	0.973561	1.02644	0.948484	0.418094
Trappc11	trafficking protein particle complex 11	0.966448	1.05016	0.996337	0.977058	1.00848	1.00151	1.00432	0.995683	1.00867	0.759024
Polr3a	polymerase (RNA) III (DNA directed) polypeptide A	1.2967	1.45045	1.32949	0.628817	0.642765	0.651782	1.35888	0.641121	2.11953	0.000109298
Setdb2	SET domain, bifurcated 2	1.01477	1.08561	1.05777	0.946668	0.96584	0.92934	1.05272	0.947283	1.1113	0.0103724
Ppfia1	protein tyrosine phosphatase, receptor type, f polypeptide (PTPRF), interacting protein (liprin), alpha 1	1.28408	1.3504	1.33673	0.688112	0.667433	0.673241	1.32374	0.676262	1.95743	6.76242e-06
Nek1	NIMA (never in mitosis gene a)-related expressed kinase 1	0.957964	0.996407	1.00719	0.976255	1.0233	1.03888	0.987186	1.01281	0.974696	0.346316
Scaper	S phase cyclin A-associated protein in the ER	1.21398	1.23223	1.25058	0.766638	0.791651	0.744922	1.23226	0.767737	1.60506	1.10328e-05
Plxnb2	plexin B2	0.966879	1.04996	0.992538	1.0069	0.988291	0.995429	1.00313	0.996874	1.00627	0.81592
Ogdhl	oxoglutarate dehydrogenase-like	1.12789	1.16207	1.11133	0.864478	0.86998	0.864253	1.13376	0.866237	1.30884	5.89278e-05
Pnldc1	poly(A)-specific ribonuclease (PARN)-like domain containing 1	0.854551	0.949561	0.88708	1.10222	1.12552	1.08107	0.897064	1.10294	0.813342	0.0025705
Dock5	dedicator of cytokinesis 5	1.29561	1.35485	1.19468	0.687836	0.782845	0.684177	1.28171	0.718286	1.78441	0.000580976
Odad2	outer dynein arm docking complex subunit 2	1.03652	1.12224	1.07412	0.922043	0.939398	0.905676	1.07763	0.922372	1.16832	0.00432297
Rbm25	RNA binding motif protein 25	1.01702	1.05135	1.07258	0.931262	0.974136	0.953651	1.04698	0.953017	1.0986	0.00994727
Dnai3	dynein axonemal intermediate chain 3	1.08383	1.18402	1.12923	0.871399	0.884578	0.846948	1.13236	0.867642	1.3051	0.00103106
Deptor	DEP domain containing MTOR-interacting protein	0.956558	1.01064	0.998763	0.987595	1.0174	1.02905	0.988652	1.01135	0.977559	0.331034
Catsper4	cation channel, sperm associated 4	0.891151	0.989258	0.919529	1.03924	1.09866	1.06215	0.933313	1.06669	0.874963	0.0170343
Nfatc1	nuclear factor of activated T cells, cytoplasmic, calcineurin dependent 1	1.37045	1.51644	1.37455	0.548729	0.506983	0.682853	1.42048	0.579522	2.45112	0.000299621
Nfatc3	nuclear factor of activated T cells, cytoplasmic, calcineurin dependent 3	0.844991	1.36946	0.943112	0.834477	1.10006	0.9079	1.05252	0.947478	1.11087	0.589634
Syce3	synaptonemal complex central element protein 3	1.05887	1.1821	1.07356	0.928538	0.856424	0.900507	1.10484	0.895156	1.23425	0.00898481
Flna	filamin, alpha	1.45212	1.5526	1.521	0.485586	0.499756	0.488945	1.50857	0.491429	3.06976	4.49662e-06
Fam71f1	family with sequence similarity 71, member F1	0.687263	0.799453	0.741387	1.2454	1.27376	1.25274	0.742701	1.2573	0.590711	0.000104648
Fam71a	family with sequence similarity 71, member A	0.712557	0.720482	0.737897	1.27697	1.28106	1.27103	0.723645	1.27635	0.566963	2.67074e-07
Ncoa5	nuclear receptor coactivator 5	0.822542	0.858328	0.821598	1.09723	1.1915	1.2088	0.834156	1.16584	0.715495	0.000831795
Crocc	ciliary rootlet coiled-coil, rootletin	0	0	6	0	0	0	2	0	#DIV/0!	0.373901
Fbxw10	F-box and WD-40 domain protein 10	0.612408	0.640605	0.656889	1.34835	1.37654	1.36521	0.636634	1.36337	0.466958	1.19373e-06
Stx16	syntaxin 16	0.810253	1.08325	0.766085	1.11546	1.06452	1.16043	0.886528	1.11347	0.796183	0.0922608
Zfp512b	zinc finger protein 512B	0.856204	0.903883	0.900102	1.11141	1.11704	1.11136	0.88673	1.11327	0.796509	0.000124833
Abi1	abl interactor 1	1.34531	1.48789	1.37132	0.58814	0.591756	0.61557	1.40151	0.598489	2.34175	5.63149e-05
Xpnpep3	X-prolyl aminopeptidase 3, mitochondrial	0.957537	1.0211	0.931985	1.05674	1.03714	0.995496	0.970209	1.02979	0.942141	0.136673
Dcun1d4	DCN1, defective in cullin neddylation 1, domain containing 4 (S. cerevisiae)	1.1488	1.38544	1.33126	0.713525	0.716244	0.704737	1.2885	0.711502	1.81095	0.00129207
Lmntd2	lamin tail domain containing 2	0.713633	0.825439	0.780662	1.24572	1.25707	1.17747	0.773245	1.22676	0.630317	0.000376541
Phc3	polyhomeotic 3	1.19525	1.25254	1.28145	0.734486	0.786398	0.749874	1.24308	0.756919	1.64229	8.08883e-05
Fmr1nb	Fmr1 neighbor	0.696291	0.75163	0.71123	1.27481	1.28871	1.27733	0.719717	1.28028	0.562155	5.13124e-06
Kif7	kinesin family member 7	1.52199	1.66432	1.65223	0.485287	0.310636	0.365531	1.61285	0.387151	4.16594	5.83609e-05
Pex7	peroxisomal biogenesis factor 7	1.0795	1.36824	1.11389	0.906245	0.716483	0.815634	1.18721	0.812788	1.46067	0.0243807
Nap1l4	nucleosome assembly protein 1-like 4	1.20597	1.25703	1.26713	0.75794	0.749231	0.762694	1.24338	0.756622	1.64333	1.47867e-05
Tatdn2	TatD DNase domain containing 2	1.20448	1.41644	1.31226	0.860456	0.57211	0.634245	1.31106	0.688937	1.90302	0.00433581
Pcgf5	polycomb group ring finger 5	1.31228	1.32093	1.28708	0.673254	0.67072	0.735741	1.30676	0.693238	1.88501	1.29277e-05
Wapl	WAPL cohesin release factor	1.192	1.2658	1.21472	0.763087	0.783742	0.780649	1.22417	0.775826	1.5779	3.91107e-05
Gm8765	predicted gene 8765	0.665939	0.691606	0.683111	1.29786	1.33754	1.32394	0.680219	1.31978	0.515403	1.32534e-06
2310061I04Rik	RIKEN cDNA 2310061I04 gene	0.812396	0.914705	0.871547	1.14265	1.16694	1.09176	0.866216	1.13378	0.764004	0.00194261
Acin1	apoptotic chromatin condensation inducer 1	0.900384	1.02779	0.916628	1.04827	1.07185	1.03508	0.948267	1.05173	0.901622	0.0670656
Spdya	speedy/RINGO cell cycle regulator family, member A	1.1134	1.25992	1.19409	0.919242	0.675791	0.83755	1.18914	0.810861	1.46651	0.0104183
Tdp1	tyrosyl-DNA phosphodiesterase 1	1.11567	1.1671	1.11849	0.887004	0.856843	0.854899	1.13375	0.866249	1.30881	0.000169113
Cep57	centrosomal protein 57	0.759966	0.829315	0.746255	1.24337	1.20297	1.21813	0.778512	1.22149	0.637347	9.70073e-05
Ccdc191	coiled-coil domain containing 191	1.02894	1.0654	1.06895	0.89345	0.99865	0.944616	1.05443	0.945572	1.11512	0.0298416
Itga9	integrin alpha 9	0.782926	0.944759	0.833557	1.12678	1.16001	1.15197	0.853747	1.14625	0.744816	0.00390629
Pigp	phosphatidylinositol glycan anchor biosynthesis, class P	0.926701	0.97301	0.912659	0.978894	1.04494	1.16379	0.937457	1.06254	0.882276	0.0935686
Amn1	antagonist of mitotic exit network 1	1.0445	1.18841	1.07398	0.912586	0.911309	0.869221	1.10229	0.897705	1.2279	0.0113885
Tjp1	tight junction protein 1	1.20763	1.29996	1.24436	0.744485	0.755416	0.748139	1.25065	0.749347	1.66899	4.9745e-05
Atm	ataxia telangiectasia mutated	1.19451	1.30164	1.20187	0.818267	0.75792	0.725787	1.23268	0.767325	1.60646	0.000448844
Zmat3	zinc finger matrin type 3	0.885465	1.00814	1.0301	1.05324	1.03257	0.990493	0.974567	1.02543	0.950396	0.354697
Reps2	RALBP1 associated Eps domain containing protein 2	0.990501	0.839259	0.947312	1.03184	1.0895	1.10158	0.925691	1.07431	0.861661	0.0407107
Dcp1b	decapping mRNA 1B	0.984622	1.03065	0.973718	1.0157	0.998306	0.997009	0.996329	1.00367	0.992686	0.711115
Cep170b	centrosomal protein 170B	1.38509	1.44426	1.44411	0.560828	0.612678	0.553032	1.42449	0.575512	2.47516	6.25492e-06
Pdzd8	PDZ domain containing 8	0.643564	0.698094	0.664577	1.32429	1.34886	1.32062	0.668745	1.33126	0.502342	3.38927e-06
Osbpl8	oxysterol binding protein-like 8	1.05987	1.10436	1.09943	0.909284	0.931759	0.895299	1.08789	0.912114	1.19271	0.000569466
Ptprd	protein tyrosine phosphatase, receptor type, D	0.876795	1.02908	0.639573	0.986434	1.34162	1.1265	0.848481	1.15152	0.736837	0.119312
Dnaaf5	dynein, axonemal assembly factor 5	1.19991	1.32572	1.23308	0.73429	0.767147	0.739849	1.2529	0.747095	1.67703	0.000203721
Taf2	TATA-box binding protein associated factor 2	1.13587	1.21205	1.22878	0.817081	0.809735	0.796472	1.19224	0.807763	1.47597	0.000192729
Catip	ciliogenesis associated TTC17 interacting protein	1.01434	1.27916	1.11037	0.982678	0.845341	0.768111	1.13462	0.865377	1.31113	0.0539718
Zfp777	zinc finger protein 777	0.937376	1.08356	1.13119	0.986437	0.696979	1.16447	1.05071	0.949294	1.10683	0.531327
Tmf1	TATA element modulatory factor 1	0.777433	0.816508	0.804277	1.2003	1.22101	1.18048	0.799406	1.20059	0.665843	1.67068e-05
Mon2	MON2 homolog, regulator of endosome to Golgi trafficking	1.25724	1.37447	1.32318	0.70026	0.688126	0.656722	1.3183	0.681703	1.93383	6.22369e-05
Tnik	TRAF2 and NCK interacting kinase	1.27058	1.50013	1.20899	0.707294	0.642959	0.670045	1.32657	0.673433	1.96986	0.00195701
Arxes2	adipocyte-related X-chromosome expressed sequence 2	0.969415	1.05704	0.982063	0.974225	1.03372	0.983542	1.00284	0.997162	1.00569	0.871779
Fam205a4	family with sequence similarity 205, member A4	0.718999	0.765799	0.733613	1.24567	1.27289	1.26303	0.73947	1.26053	0.586634	5.23442e-06
Mfap1b	microfibrillar-associated protein 1B	0.963055	1.00005	1.0155	0.993556	1.02918	0.998664	0.992867	1.00713	0.985835	0.497147
St6galnac2	ST6 (alpha-N-acetyl-neuraminyl-2,3-beta-galactosyl-1,3)-N-acetylgalactosaminide alpha-2,6-sialyltransferase 2	0.775046	0.943854	0.86694	1.08511	1.20949	1.11956	0.861947	1.13805	0.757387	0.0107782
Nsun4	NOL1/NOP2/Sun domain family, member 4	0.988251	1.10947	0.919844	1.01103	0.999961	0.971439	1.00586	0.994145	1.01178	0.84642
Catsperg2	cation channel sperm associated auxiliary subunit gamma 2	0.854043	0.921816	0.870386	1.12043	1.12625	1.10707	0.882081	1.11792	0.789039	0.00037116
P2rx7	purinergic receptor P2X, ligand-gated ion channel, 7	0.777247	0.922477	0.887255	1.11094	1.16304	1.13904	0.862326	1.13767	0.757974	0.00399676
Ace3	angiotensin I converting enzyme (peptidyl-dipeptidase A) 3	0.896319	0.977494	0.877188	1.08817	1.07998	1.08085	0.917	1.083	0.846723	0.00576966
Mndal	myeloid nuclear differentiation antigen like	0.620247	0.794916	0.647292	1.28843	1.39053	1.25858	0.687485	1.31251	0.523792	0.000751862
Gm6569	predicted gene 6569	0.999284	1.19562	1.02825	0.975121	0.922416	0.87931	1.07438	0.925616	1.16072	0.091144
Mtx3	metaxin 3	0.979679	1.08851	1.03669	1.00964	0.979093	0.906396	1.03496	0.965041	1.07245	0.186282
Hnrnpdl	heterogeneous nuclear ribonucleoprotein D-like	1.11038	1.10126	1.10695	0.872902	0.911328	0.897186	1.10619	0.893805	1.23762	5.1134e-05
Rps15	ribosomal protein S15	1.27069	1.35326	1.33217	0.677337	0.687246	0.679301	1.31871	0.681295	1.93559	1.39478e-05
Reep6	receptor accessory protein 6	1.92092	1.84384	2.07445	0.0356007	0.0534598	0.0717255	1.9464	0.0535953	36.3167	1.02476e-05
Mex3d	mex3 RNA binding family member D	0.811466	0.871136	0.79719	1.18453	1.15414	1.18153	0.826597	1.1734	0.704445	0.000147523
Spns1	spinster homolog 1	0.982977	1.00351	0.990996	1.00243	1.06463	0.955451	0.992495	1.0075	0.985102	0.665187
Sec11a	SEC11 homolog A, signal peptidase complex subunit	0.848565	0.866238	0.887369	1.12795	1.14967	1.12021	0.867391	1.13261	0.765834	4.92991e-05
Osbpl3	oxysterol binding protein-like 3	1.25168	1.43224	1.32812	0.62205	0.652767	0.713146	1.33735	0.662654	2.01817	0.000328686
Zzz3	zinc finger, ZZ domain containing 3	0.783596	0.775405	0.746526	1.21501	1.26834	1.21112	0.768509	1.23149	0.624047	2.80863e-05
Ogfod1	2-oxoglutarate and iron-dependent oxygenase domain containing 1	1.27745	1.31206	1.32825	0.752274	0.656635	0.67333	1.30592	0.694079	1.88151	5.02899e-05
Ric3	RIC3 acetylcholine receptor chaperone	1.06399	1.11767	1.06366	0.899071	0.935903	0.919716	1.08177	0.91823	1.1781	0.00143331
Plekha1	pleckstrin homology domain containing, family A (phosphoinositide binding specific) member 1	1.52977	1.75351	1.7039	0.41779	0.292095	0.302931	1.66239	0.337605	4.92408	7.36037e-05
Nmral1	NmrA-like family domain containing 1	1.15264	1.2478	1.17156	0.814557	0.819648	0.79379	1.19067	0.809332	1.47117	0.000224739
Ncln	nicalin	0.836897	0.910628	0.863804	1.13535	1.14007	1.11325	0.870443	1.12956	0.770606	0.000358065
Lemd3	LEM domain containing 3	1.08382	1.14736	1.11723	0.881665	0.903813	0.866117	1.11614	0.883865	1.26279	0.000406122
Anapc7	anaphase promoting complex subunit 7	1.25702	1.37269	1.3143	0.680528	0.684861	0.690597	1.31467	0.685328	1.91831	4.73787e-05
Enpp6	ectonucleotide pyrophosphatase/phosphodiesterase 6	0.898826	1.02256	0.926307	1.14077	0.937887	1.07365	0.94923	1.05077	0.903366	0.223137
Slc19a1	solute carrier family 19 (folate transporter), member 1	0.862866	1.43617	1.2286	1.05574	0.861389	0.555237	1.17588	0.824123	1.42682	0.188345
Nkapd1	NKAP domain containing 1	0.837419	0.910725	0.918026	1.09528	1.16201	1.07654	0.888723	1.11128	0.799731	0.00367509
Cit	citron	1.2205	1.32836	1.26745	0.760274	0.712432	0.71098	1.2721	0.727895	1.74765	0.000101866
Inpp4a	inositol polyphosphate-4-phosphatase, type I	1.04774	1.18693	1.08253	0.91617	0.903472	0.863166	1.10573	0.894269	1.23646	0.00914895
Pcolce	procollagen C-endopeptidase enhancer protein	1.03488	1.17196	1.07194	0.873519	0.883218	0.964488	1.09292	0.907075	1.20489	0.0206326
Gtsf1	gametocyte specific factor 1	1.04794	1.08817	1.0578	0.945199	0.930644	0.930247	1.06464	0.935364	1.13821	0.000585655
Gramd4	GRAM domain containing 4	1.05879	1.27212	1.07385	0.797725	0.944117	0.853399	1.13492	0.865081	1.31192	0.0289586
Mcf2l	mcf.2 transforming sequence-like	1.10137	1.08273	1.03056	0.941746	0.932324	0.91127	1.07155	0.928447	1.15414	0.00341162
Ccnyl1	cyclin Y-like 1	0.89057	0.938803	0.927349	1.06176	1.10098	1.08054	0.918907	1.08109	0.84998	0.000921243
Pttg1ip2	PTTG1IP family member 2	0.735771	0.71777	0.748242	1.21085	1.30727	1.2801	0.733928	1.26607	0.579688	5.96372e-05
Ndufv1	NADH:ubiquinone oxidoreductase core subunit V1	0.863904	0.912841	0.890261	1.09163	1.13623	1.10513	0.889002	1.111	0.800183	0.000329271
Vps8	VPS8 CORVET complex subunit	1.18006	1.39327	1.28488	0.741167	0.692522	0.708105	1.28607	0.713931	1.80139	0.000825033
Carm1	coactivator-associated arginine methyltransferase 1	1.40477	1.50183	1.42368	0.552821	0.567079	0.549821	1.44343	0.556574	2.59341	7.98472e-06
Ing3	inhibitor of growth family, member 3	0.986009	1.06281	0.999268	0.994016	1.0003	0.957596	1.01603	0.983971	1.03258	0.303635
Rundc3b	RUN domain containing 3B	1.0578	1.23945	1.14163	0.87369	0.85405	0.833376	1.1463	0.853705	1.34273	0.00553632
Rasal2	RAS protein activator like 2	0.976149	1.12497	1.05839	0.950804	0.928586	0.9611	1.05317	0.94683	1.11231	0.0734296
Cln3	ceroid lipofuscinosis, neuronal 3, juvenile (Batten, Spielmeyer-Vogt disease)	1.11176	1.25528	1.25755	0.85204	0.76489	0.758481	1.2082	0.791804	1.52588	0.00185329
Cgn	cingulin	1.0369	1.12534	1.07718	0.920865	0.940601	0.899115	1.07981	0.920194	1.17346	0.00482312
Pogz	pogo transposable element with ZNF domain	1.21299	1.2961	1.28328	0.734422	0.758407	0.714806	1.26412	0.735878	1.71784	5.16014e-05
Pip5k1a	phosphatidylinositol-4-phosphate 5-kinase, type 1 alpha	0.982934	1.06016	0.996547	0.984201	0.997042	0.979116	1.01321	0.986786	1.02678	0.339513
Ccdc83	coiled-coil domain containing 83	1.07293	1.09972	0.996552	0.955919	0.978724	0.896155	1.0564	0.943599	1.11954	0.0461746
Ccdc63	coiled-coil domain containing 63	0.764735	1.43953	0.799454	1.00504	1.00745	0.983795	1.00124	0.998759	1.00248	0.991521
Ccdc13	coiled-coil domain containing 13	0.914173	0.915471	0.926038	1.07532	1.10423	1.06477	0.918561	1.08144	0.849387	0.000192624
Dtx3	deltex 3, E3 ubiquitin ligase	1.22908	1.27825	1.19894	0.723899	0.796026	0.773796	1.23543	0.764574	1.61584	0.000115941
Rab6a	RAB6A, member RAS oncogene family	1.06636	0.996122	1.03476	1.04589	0.972978	0.883886	1.03241	0.967586	1.067	0.27304
Mvk	mevalonate kinase	1.17955	1.3781	1.21499	0.737278	0.845345	0.644728	1.25755	0.74245	1.69378	0.00362395
Fam71d	family with sequence similarity 71, member D	0.779342	0.877075	0.796769	1.15538	1.19072	1.20072	0.817729	1.18227	0.691659	0.000385909
Lrrc51	leucine rich repeat containing 51	0.899907	0.886539	0.869318	1.08021	1.01569	1.24833	0.885255	1.11475	0.794132	0.030419
Slc25a16	solute carrier family 25 (mitochondrial carrier, Graves disease autoantigen), member 16	0.874066	1.13927	1.06128	0.94324	0.97694	1.0052	1.02487	0.975126	1.05102	0.57097
Cep44	centrosomal protein 44	1.12165	1.16782	1.14519	0.861922	0.947539	0.755879	1.14489	0.855113	1.33887	0.00706765
Tyw3	tRNA-yW synthesizing protein 3 homolog (S. cerevisiae)	1.09285	1.16655	1.10103	0.899993	0.886835	0.85275	1.12014	0.879859	1.27309	0.000911719
Gm5901	predicted gene 5901	0.629476	0.724908	0.683368	1.30821	1.35282	1.30122	0.679251	1.32075	0.514292	3.65685e-05
Mov10	Mov10 RISC complex RNA helicase	1.31219	1.32269	1.38899	0.65572	0.664305	0.65611	1.34129	0.658712	2.03623	9.41123e-06
Cfap70	cilia and flagella associated protein 70	1.02136	1.10228	1.0545	0.934334	0.949255	0.938265	1.05938	0.940618	1.12626	0.00766297
Bloc1s1	biogenesis of lysosomal organelles complex-1, subunit 1	1.01313	1.0778	1.06368	0.947607	0.940352	0.957435	1.05154	0.948465	1.10867	0.00702517
Cystm1	cysteine-rich transmembrane module containing 1	1.14638	1.23609	1.21563	0.747791	0.781019	0.873086	1.19937	0.800632	1.49803	0.00099703
Usp46	ubiquitin specific peptidase 46	1.16297	1.25771	0.910635	0.937392	0.826096	0.905192	1.11044	0.88956	1.2483	0.112022
Kdm2b	lysine (K)-specific demethylase 2B	0.605074	0.592143	0.644097	1.40619	1.35638	1.39611	0.613771	1.38623	0.442763	3.78253e-06
Golim4	golgi integral membrane protein 4	0.931973	1.00051	0.958202	1.03327	1.03095	1.04509	0.963563	1.03644	0.929687	0.0234768
Vps35l	VPS35 endosomal protein sorting factor like	1.26263	1.34297	1.25947	0.720755	0.664715	0.749456	1.28836	0.711642	1.8104	9.8435e-05
Ninj1	ninjurin 1	1.11743	1.09634	1.1519	0.779022	0.905536	0.949775	1.12189	0.878111	1.27762	0.0104767
Rexo5	RNA exonuclease 5	1.12348	1.2204	1.18644	0.824067	0.82518	0.820426	1.17678	0.823225	1.42947	0.00024039
Ccdc9	coiled-coil domain containing 9	1.14098	1.16655	1.19498	0.814885	0.866671	0.815934	1.1675	0.832497	1.40241	0.000132259
Mov10l1	Mov10 like RISC complex RNA helicase 1	1.31627	1.39111	1.35447	0.644818	0.655184	0.63814	1.35395	0.646047	2.09575	5.73064e-06
Tm9sf1	transmembrane 9 superfamily member 1	0.860507	0.911055	0.884347	1.08586	1.13367	1.12457	0.885303	1.1147	0.79421	0.000376207
Mpv17	MpV17 mitochondrial inner membrane protein	0.969951	0.98606	1.06997	0.994042	1.0102	0.969782	1.00866	0.991341	1.01747	0.629021
Radil	Ras association and DIL domains	1.15396	1.27372	1.2063	0.764118	0.800091	0.801811	1.21133	0.788673	1.5359	0.000327293
Wipi2	WD repeat domain, phosphoinositide interacting 2	1.20593	1.1793	1.22499	0.77697	0.838888	0.77392	1.20341	0.796593	1.51069	8.30764e-05
Gramd1b	GRAM domain containing 1B	1.00428	1.07515	1.04289	0.954411	0.962942	0.960317	1.04078	0.959223	1.08502	0.0168031
Leng8	leukocyte receptor cluster (LRC) member 8	1.02723	1.08164	1.05217	0.908823	0.972017	0.958124	1.05368	0.946321	1.11345	0.0123551
Ccdc169	coiled-coil domain containing 169	0.996121	1.02922	1.12644	0.974141	0.954662	0.919414	1.05059	0.949405	1.10658	0.0748044
Ylpm1	YLP motif containing 1	0.981241	1.03406	0.996943	0.988449	0.992446	1.00686	1.00408	0.99592	1.00819	0.649291
Vsig10	V-set and immunoglobulin domain containing 10	0.913411	1.06029	0.979722	1.00695	0.996921	1.0427	0.984475	1.01553	0.969424	0.525358
Tm6sf1	transmembrane 6 superfamily member 1	0.735748	1.54805	0.795262	0.950062	0.940407	1.03047	1.02635	0.973646	1.05413	0.850919
Asap2	ArfGAP with SH3 domain, ankyrin repeat and PH domain 2	1.50831	1.65791	1.34629	0.424244	0.592663	0.470578	1.50417	0.495828	3.03366	0.000611369
Slco3a1	solute carrier organic anion transporter family, member 3a1	1.03816	1.09408	1.01744	0.918678	1.03252	0.899124	1.04989	0.950107	1.10503	0.103426
Ube2e2	ubiquitin-conjugating enzyme E2E 2	0.959385	1.25264	1.03297	0.836031	0.952634	0.966344	1.08166	0.918336	1.17785	0.168556
C7	complement component 7	1.07585	1.06679	1.06071	1.02706	0.807379	0.962211	1.06778	0.932217	1.14542	0.106549
Selenov	selenoprotein V	0.894444	0.998122	0.918301	1.08257	1.04897	1.05759	0.936956	1.06304	0.881389	0.0186313
Tatdn3	TatD DNase domain containing 3	1.2076	1.38112	1.278	0.698344	0.750614	0.684323	1.28891	0.711094	1.81257	0.000440744
Gm10376	predicted gene 10376	1.00224	1.05956	1.04812	0.956095	0.993712	0.940281	1.03664	0.963363	1.07606	0.0361349
Lratd2	LRAT domain containing 1	1.37572	1.33587	1.44491	0.59186	0.637306	0.614333	1.3855	0.6145	2.25468	2.36025e-05
Samd1	sterile alpha motif domain containing 1	1.30039	1.42108	1.40517	0.644919	0.601223	0.627209	1.37555	0.62445	2.20282	4.70279e-05
Safb	scaffold attachment factor B	0.865213	0.885441	0.904294	1.07319	1.15616	1.1157	0.884983	1.11502	0.793694	0.000966379
Pmvk	phosphomevalonate kinase	1.00948	1.09606	1.11467	0.9742	0.897941	0.907649	1.0734	0.926597	1.15844	0.0219207
Atp8b2	ATPase, class I, type 8B, member 2	1.03161	1.10934	0.973341	0.779519	1.01784	1.08835	1.0381	0.961902	1.07921	0.494181
Hadhb	hydroxyacyl-CoA dehydrogenase trifunctional multienzyme complex subunit beta	0.849761	0.866724	0.757985	1.33806	0.955264	1.23221	0.824823	1.17518	0.701872	0.0422312
Klc2	kinesin light chain 2	1.3001	1.46338	1.37614	0.595842	0.629661	0.63488	1.37987	0.620127	2.22514	9.88473e-05
Rbm47	RNA binding motif protein 47	0.753715	0.954182	0.831728	1.11013	1.21835	1.13189	0.846542	1.15346	0.733916	0.0102045
Drap1	Dr1 associated protein 1 (negative cofactor 2 alpha)	0.994539	1.0359	1.01742	0.968731	1.00744	0.975976	1.01595	0.98405	1.03242	0.131434
Susd3	sushi domain containing 3	1.00762	1.14067	1.01035	0.924044	0.950325	0.967004	1.05288	0.947124	1.11166	0.0814345
Cutc	cutC copper transporter	1.06667	1.131	1.06531	0.878747	0.934771	0.92351	1.08766	0.912343	1.19216	0.00315295
Setdb1	SET domain, bifurcated 1	1.19872	1.27416	1.24171	0.765781	0.772506	0.747124	1.2382	0.761804	1.62535	3.28347e-05
Vps29	VPS29 retromer complex component	0.895006	0.716229	0.842921	1.3308	1.11846	1.09658	0.818052	1.18195	0.692121	0.0165238
Aqp9	aquaporin 9	0.797611	0.977192	0.856204	1.16573	1.12377	1.07949	0.877002	1.123	0.780947	0.0135957
Anp32a	acidic (leucine-rich) nuclear phosphoprotein 32 family, member A	1.39907	1.71247	1.48538	0.45816	0.47614	0.468779	1.53231	0.467693	3.27631	0.000340863
Pex5l	peroxisomal biogenesis factor 5-like	0.813138	0.933373	0.774112	1.17194	1.1647	1.14274	0.840208	1.15979	0.724447	0.00279428
Bud23	BUD23, rRNA methyltransferase and ribosome maturation factor	1.03492	1.24859	0.936826	1.04163	0.786925	0.951105	1.07345	0.926554	1.15853	0.282676
Mapre2	microtubule-associated protein, RP/EB family, member 2	1.52162	1.589	1.56322	0.428995	0.450933	0.446237	1.55794	0.442055	3.52432	7.1322e-07
Bcl7b	B cell CLL/lymphoma 7B	1.14894	1.29967	1.26697	0.758259	0.747741	0.778419	1.23853	0.761473	1.62649	0.000515585
Iqck	IQ motif containing K	1.04596	0.97536	1.07926	0.931119	0.996591	0.971708	1.03353	0.966473	1.06938	0.136704
Amy1	amylase 1, salivary	0.89074	1.00293	1.25102	1.26466	0.722831	0.867815	1.04823	0.951769	1.10135	0.644782
Dnah10	dynein, axonemal, heavy chain 10	0.849054	0.927364	0.850064	1.10015	1.15528	1.11809	0.875494	1.12451	0.778559	0.00124064
P2rx4	purinergic receptor P2X, ligand-gated ion channel 4	1.01	1.08661	1.03345	0.941295	0.972914	0.955739	1.04335	0.956649	1.09063	0.0238417
Cdh2	cadherin 2	1.18683	1.39463	1.20739	0.783091	0.689085	0.738972	1.26295	0.737049	1.71352	0.0018167
Glyr1	glyoxylate reductase 1 homolog (Arabidopsis)	0.92891	0.988028	0.937819	1.04845	1.05568	1.04111	0.951585	1.04841	0.907642	0.00684026
Rbm42	RNA binding motif protein 42	1.22412	1.32643	1.2377	0.735058	0.746776	0.729914	1.26275	0.737249	1.71279	8.52518e-05
Fam241b	family with sequence similarity 241, member B	1.24814	1.36679	1.23888	0.736529	0.704514	0.705145	1.2846	0.715396	1.79566	0.00017999
Nfix	nuclear factor I/X	0.792611	0.890629	0.839027	1.17148	1.12969	1.17656	0.840756	1.15924	0.725262	0.000570052
Terf2	telomeric repeat binding factor 2	1.0309	1.0619	1.06046	0.949874	0.934303	0.962569	1.05108	0.948915	1.10767	0.00141339
Gar1	GAR1 ribonucleoprotein	1.21974	1.36236	1.30542	0.701221	0.701818	0.70945	1.29584	0.704163	1.84025	0.000141016
Polr2j	polymerase (RNA) II (DNA directed) polypeptide J	1.08961	1.13873	1.14508	0.863239	0.887763	0.875586	1.12447	0.875529	1.28433	0.000192083
Hacl1	2-hydroxyacyl-CoA lyase 1	0.896794	0.946515	0.887314	1.09768	1.10023	1.07147	0.910208	1.08979	0.835212	0.000941466
Myo5a	myosin VA	1.09218	1.16653	1.12575	0.873055	0.877551	0.86494	1.12815	0.871849	1.29398	0.000299963
Sf1	splicing factor 1	1.12444	1.20638	1.18518	0.823108	0.842946	0.817946	1.172	0.828	1.41546	0.000180414
Aamdc	adipogenesis associated Mth938 domain containing	1.09623	1.14017	1.0516	0.913151	0.90046	0.898396	1.096	0.904002	1.21238	0.00178805
Edrf1	erythroid differentiation regulatory factor 1	0.942896	1.06586	0.992612	0.983444	1.01265	1.00254	1.00046	0.999543	1.00091	0.981344
Fam205a1	family with sequence similarity 205, member A1	0.862149	0.888503	0.846256	1.13528	1.11191	1.15591	0.865636	1.13436	0.763102	0.000109753
Mthfd2l	methylenetetrahydrofolate dehydrogenase (NADP+ dependent) 2-like	1.08413	1.16541	1.05531	0.903815	0.919465	0.871872	1.10162	0.898384	1.22622	0.00475914
Ccdc6	coiled-coil domain containing 6	1.38815	1.47854	1.42556	0.56723	0.583699	0.556829	1.43075	0.569253	2.51338	6.06626e-06
Haghl	hydroxyacylglutathione hydrolase-like	0.939845	1.04557	0.993627	0.979425	0.99246	1.04907	0.993014	1.00699	0.986125	0.726738
Ccdc8	coiled-coil domain containing 8	0.607576	0.591227	0.621957	1.36373	1.43807	1.37744	0.60692	1.39308	0.435668	5.62772e-06
Tsc22d4	TSC22 domain family, member 4	0.970882	1.00192	0.965487	0.985578	1.03732	1.03881	0.979429	1.02057	0.959688	0.119867
Tmed7	transmembrane p24 trafficking protein 7	0.805077	0.859383	0.778208	1.2193	1.21475	1.12328	0.814222	1.18578	0.686657	0.00070127
Crem	cAMP responsive element modulator	0.679793	0.774984	0.650964	1.29847	1.28021	1.31558	0.701913	1.29809	0.540729	0.000105077
Acsl1	acyl-CoA synthetase long-chain family member 1	0.926584	0.997573	0.963103	1.02414	1.0499	1.0387	0.96242	1.03758	0.927562	0.0261472
Uba6	ubiquitin-like modifier activating enzyme 6	1.22048	1.34079	1.28304	0.710131	0.723065	0.722494	1.28144	0.718563	1.78333	8.73985e-05
Stxbp5	syntaxin binding protein 5 (tomosyn)	1.09717	1.19846	1.09247	0.874281	0.837461	0.900164	1.12936	0.870635	1.29717	0.00269585
Tmbim1	transmembrane BAX inhibitor motif containing 1	0.861897	0.92399	0.811614	1.12174	1.19013	1.09063	0.865834	1.13417	0.76341	0.0036017
Cops6	COP9 signalosome subunit 6	1.28465	1.34344	1.31496	0.689057	0.699893	0.668005	1.31435	0.685651	1.91693	5.3885e-06
Trim59	tripartite motif-containing 59	0.955139	1.07944	1.02587	0.958901	1.00479	0.975856	1.02015	0.979849	1.04113	0.353249
Rsbn1l	round spermatid basic protein 1-like	1.16069	1.21909	1.15044	0.837953	0.810559	0.821258	1.17674	0.823257	1.42938	0.000101338
Ddx23	DEAD box helicase 23	1.11667	1.1915	1.15692	0.838364	0.856892	0.839642	1.15503	0.844966	1.36696	0.000158777
Cfap126	cilia and flagella associated protein 126	0.952747	1.04053	0.979844	0.975421	1.02843	1.02303	0.991039	1.00896	0.982237	0.593429
Slc11a2	solute carrier family 11 (proton-coupled divalent metal ion transporters), member 2	1.09601	1.29581	1.33948	0.76999	0.702581	0.796127	1.24377	0.756233	1.64469	0.00365981
Ttc7	tetratricopeptide repeat domain 7	1.15103	1.25885	1.18573	0.807264	0.806258	0.79087	1.19854	0.801464	1.49543	0.00024902
Chrac1	chromatin accessibility complex 1	0.825982	0.91393	0.832088	1.14611	1.16883	1.11306	0.857333	1.14267	0.750291	0.000944832
Tsc22d1	TSC22 domain family, member 1	1.19617	1.27287	1.22299	0.759494	0.775075	0.773406	1.23068	0.769325	1.59968	3.65047e-05
Phldb1	pleckstrin homology like domain, family B, member 1	1.1212	1.14168	1.20184	0.913463	0.82866	0.793158	1.15491	0.845094	1.3666	0.0019876
Asxl2	ASXL transcriptional regulator 2	0.88788	0.872549	0.913537	1.11848	1.11597	1.09159	0.891322	1.10868	0.80395	0.000122272
Ica1	islet cell autoantigen 1	1.22851	1.31303	1.30727	0.714725	0.724442	0.712031	1.28293	0.717066	1.78914	3.30512e-05
Tpd52	tumor protein D52	1.39901	1.52024	1.43213	0.545794	0.569218	0.533605	1.45046	0.549539	2.63941	1.81029e-05
Mgarp	mitochondria localized glutamic acid rich protein	1.15625	1.15187	1.25746	0.788877	0.835696	0.809854	1.18852	0.811476	1.46465	0.000525289
Elovl5	ELOVL family member 5, elongation of long chain fatty acids (yeast)	1.12361	1.14795	1.19182	0.820195	0.870645	0.845781	1.15446	0.84554	1.36535	0.000235318
Nsd3	nuclear receptor binding SET domain protein 3	1.0081	1.12388	1.03224	0.811941	0.828096	1.19574	1.05474	0.945259	1.11582	0.44773
Mospd3	motile sperm domain containing 3	0.94018	1.05626	1.00153	1.01577	1.02519	0.961075	0.999323	1.00068	0.998647	0.973985
Gltp	glycolipid transfer protein	1.44929	1.58689	1.41752	0.506171	0.504034	0.536088	1.48457	0.515431	2.88025	5.26051e-05
Ccdc112	coiled-coil domain containing 112	0.98523	1.01384	1.00899	0.998352	1.00054	0.99305	1.00268	0.997316	1.00538	0.587478
Rnf10	ring finger protein 10	1.04563	1.09503	1.03333	0.935337	0.893187	0.99749	1.058	0.942005	1.12313	0.0313553
Pbrm1	polybromo 1	0.994905	1.04644	1.01023	0.97096	0.99913	0.978334	1.01719	0.982808	1.03499	0.120136
4930467E23Rik	RIKEN cDNA 4930467E23 gene	0.49482	1.1766	0.847152	1.23891	0.854313	1.3882	0.839524	1.16048	0.72343	0.273492
Cpeb3	cytoplasmic polyadenylation element binding protein 3	0.929373	1.05654	1.03047	0.968356	0.919473	1.09579	1.00546	0.994538	1.01098	0.875296
Alkbh6	alkB homolog 6	1.07158	1.08814	0.849689	1.08484	1.04598	0.85977	1.00314	0.996864	1.00629	0.954629
Gm3543	predicted gene 3543	0.974875	1.21714	1.10624	0.851929	0.85518	0.99464	1.09942	0.900583	1.22078	0.0778997
Tmppe	transmembrane protein with metallophosphoesterase domain	1.04566	1.09848	1.01228	0.941899	0.92579	0.975893	1.05214	0.947861	1.11002	0.0231433
Ifi207	interferon activated gene 207	0.924479	0.970333	0.894879	0.960332	1.15479	1.09519	0.929897	1.0701	0.868979	0.0850336
Calhm2	calcium homeostasis modulator family member 2	1.07072	1.31734	1.17882	1.07519	0.979744	0.378186	1.18896	0.811041	1.46597	0.175041
Acsbg1	acyl-CoA synthetase bubblegum family member 1	2.49741	0	3.50259	0	0	0	2	0	#DIV/0!	0.127159
Tpm3-rs7	tropomyosin 3, related sequence 7	1.29109	1.37567	1.34479	0.666054	0.668245	0.654155	1.33718	0.662818	2.01742	1.14001e-05
Tmx2	thioredoxin-related transmembrane protein 2	0.865079	0.952672	0.868953	1.09226	1.11633	1.10471	0.895568	1.10443	0.810886	0.00207559
Mrps14	mitochondrial ribosomal protein S14	0.998662	1.06988	0.996257	0.972399	0.967748	0.995054	1.0216	0.9784	1.04415	0.16654
Selenon	selenoprotein N	0.735511	0.884984	0.721805	1.20768	1.20731	1.24272	0.780767	1.21923	0.640375	0.00121287
Tnip1	TNFAIP3 interacting protein 1	1.22984	1.28894	1.44802	0.696383	0.659997	0.676809	1.32227	0.67773	1.95103	0.000615731
Dnhd1	dynein heavy chain domain 1	0.989727	1.12345	1.0507	0.973366	0.925399	0.93736	1.05462	0.945375	1.11556	0.0570787
Mest	mesoderm specific transcript	0.751371	1.16468	1.09672	0.814905	1.17168	1.00064	1.00426	0.995743	1.00855	0.961152
Ppp1r2	protein phosphatase 1, regulatory inhibitor subunit 2	1.03255	1.10181	1.05385	0.922148	0.949487	0.940166	1.06273	0.937267	1.13386	0.00467064
Myo9a	myosin IXa	1.13271	1.23742	1.18198	0.820495	0.820767	0.806635	1.18403	0.815966	1.45108	0.00027401
Lrrc18	leucine rich repeat containing 18	0.589026	0.688565	0.575021	1.40862	1.4248	1.31397	0.617537	1.38246	0.446694	0.000104158
Ino80e	INO80 complex subunit E	0.981245	1.27168	1.03918	0.99039	0.797704	0.919793	1.09737	0.902629	1.21575	0.137491
Nit1	nitrilase 1	0.881676	0.954751	0.919614	1.13077	1.09173	1.02146	0.918681	1.08132	0.849592	0.0132132
Tmem219	transmembrane protein 219	0.974479	1.01509	0.969645	0.933688	1.09028	1.01682	0.986403	1.0136	0.973171	0.597424
Paip1	polyadenylate binding protein-interacting protein 1	1.23593	1.32798	1.24485	0.726334	0.737235	0.727673	1.26959	0.730414	1.73817	5.27821e-05
Ccnb1ip1	cyclin B1 interacting protein 1	1.10312	1.27943	1.17973	0.841299	0.822696	0.773725	1.18743	0.812573	1.46132	0.00240249
Hnrnph3	heterogeneous nuclear ribonucleoprotein H3	1.03703	1.06668	1.05826	0.924186	0.966634	0.947209	1.05399	0.94601	1.11414	0.00202846
Cpa5	carboxypeptidase A5	0.772593	0.849492	0.806368	1.1965	1.15905	1.21599	0.809484	1.19052	0.679944	0.000164787
Hsd3b7	hydroxy-delta-5-steroid dehydrogenase, 3 beta- and steroid delta-isomerase 7	0.857275	0.854385	0.836537	1.0777	1.17752	1.19659	0.849399	1.1506	0.738222	0.00129456
Pigg	phosphatidylinositol glycan anchor biosynthesis, class G	1.00002	1.05604	1.03255	0.999922	0.971956	0.93951	1.02954	0.970463	1.06087	0.0683941
Smim24	small integral membrane protein 24	0.786422	0.884054	0.806166	1.2215	1.10198	1.19988	0.825547	1.17445	0.702921	0.00180461
Tdg	thymine DNA glycosylase	1.27511	1.25295	1.17832	0.847188	0.678523	0.76791	1.23546	0.76454	1.61595	0.00115854
Fam186b	family with sequence similarity 186, member B	1.10966	1.17964	1.20499	0.817777	0.829031	0.8589	1.16476	0.835236	1.39453	0.000445416
Cops7a	COP9 signalosome subunit 7A	1.26975	1.34771	1.28354	0.683779	0.719301	0.695923	1.30033	0.699668	1.8585	2.13949e-05
Snx15	sorting nexin 15	1.18766	1.32755	1.18844	0.749305	0.763551	0.783495	1.23455	0.76545	1.61284	0.000592037
Ankrd26	ankyrin repeat domain 26	1.05635	1.14462	1.01026	0.99758	0.904467	0.886721	1.07041	0.929589	1.15149	0.0545297
Akr1b10	aldo-keto reductase family 1, member B10 (aldose reductase)	1.2473	1.21813	1.25134	0.754222	0.758099	0.770912	1.23892	0.761078	1.62785	2.08551e-06
Gm7075	predicted gene 7075	0.966501	1.34852	1.09222	0.822038	0.844493	0.92622	1.13575	0.864251	1.31414	0.0807035
Zfp740	zinc finger protein 740	1.04337	1.1227	1.10991	0.876985	0.948941	0.898102	1.09199	0.908009	1.20262	0.00483652
Zbtb7a	zinc finger and BTB domain containing 7a	0.924807	0.901877	0.997979	1.06965	1.05649	1.0492	0.941554	1.05845	0.889563	0.0168124
Jtb	jumping translocation breakpoint	1.05688	1.15392	1.01462	0.901152	0.933682	0.939748	1.07514	0.924861	1.16249	0.0249087
Vezt	vezatin, adherens junctions transmembrane protein	1.16725	1.20485	1.24937	0.789415	0.789499	0.799607	1.20716	0.79284	1.52258	6.57912e-05
Tia1	cytotoxic granule-associated RNA binding protein 1	1.77707	1.3221	1.68741	0.271885	0.452624	0.488912	1.59553	0.404474	3.9447	0.00152322
Eml1	echinoderm microtubule associated protein like 1	1.00837	1.22456	1.08672	0.895801	0.896063	0.888491	1.10655	0.893451	1.23851	0.0280528
Ankrd36	ankyrin repeat domain 36	0.868825	0.919482	0.931171	1.07448	1.11551	1.09053	0.906493	1.09351	0.828977	0.00115458
Mthfsd	methenyltetrahydrofolate synthetase domain containing	1.24769	1.29375	1.02486	0.80188	0.819933	0.811883	1.18877	0.811232	1.46539	0.0105117
Fastk	Fas-activated serine/threonine kinase	1.08166	1.39517	1.13356	0.734302	0.840371	0.814947	1.20346	0.79654	1.51086	0.0163523
Igf2	insulin-like growth factor 2	1.26931	1.4533	1.19953	0.728491	0.614888	0.734483	1.30738	0.692621	1.88758	0.00194806
Prpf40b	pre-mRNA processing factor 40B	1.03636	1.08369	1.04098	0.948027	0.943459	0.947481	1.05368	0.946322	1.11345	0.00208454
4932438H23Rik	RIKEN cDNA 4932438H23 gene	0.772808	0.892216	1.00185	0.888305	1.13832	1.3065	0.888957	1.11104	0.80011	0.183652
Lman2l	lectin, mannose-binding 2-like	0.914253	1.1322	0.928445	0.98787	1.01595	1.02129	0.991632	1.00837	0.983402	0.825604
Hfm1	HFM1, ATP-dependent DNA helicase homolog	1.27794	1.33542	1.32779	0.673935	0.673182	0.711735	1.31372	0.686284	1.91425	9.10014e-06
Nkx6-2	NK6 homeobox 2	0.916941	1.11887	0.937966	0.876486	1.09541	1.05433	0.991258	1.00874	0.982668	0.85981
Ptrhd1	peptidyl-tRNA hydrolase domain containing 1	1.58779	1.62779	1.45816	0.454938	0.428515	0.442801	1.55792	0.442085	3.52402	2.73869e-05
Zranb2	zinc finger, RAN-binding domain containing 2	0.957431	1.00886	1.00138	1.00553	1.01653	1.01026	0.989223	1.01078	0.978676	0.25796
Jakmip1	janus kinase and microtubule interacting protein 1	0.909457	1.3019	1.06788	0.929161	0.875052	0.916552	1.09308	0.906922	1.20526	0.181268
Arl10	ADP-ribosylation factor-like 10	1.01625	1.15124	0.949646	1.02046	0.858097	1.0043	1.03905	0.960953	1.08127	0.376857
Tada2b	transcriptional adaptor 2B	0.973018	1.0794	1.06722	0.936676	0.995257	0.948429	1.03988	0.960121	1.08307	0.104303
Galntl5	UDP-N-acetyl-alpha-D-galactosamine:polypeptide N-acetylgalactosaminyltransferase-like 5	0.668526	0.744304	0.67885	1.31995	1.30493	1.28344	0.697227	1.30277	0.535186	2.00974e-05
Dgcr6	DiGeorge syndrome critical region gene 6	1.1709	1.09314	1.18533	0.825004	0.805829	0.919794	1.14979	0.850209	1.35236	0.00273172
Ndufb5	NADH:ubiquinone oxidoreductase subunit B5	0.766568	0.810601	0.859421	1.16069	1.21041	1.19231	0.812197	1.1878	0.68378	0.000249731
Ltbp4	latent transforming growth factor beta binding protein 4	0.693274	0.987615	0.761553	1.14551	1.17652	1.23553	0.814147	1.18585	0.68655	0.0160464
Sec11c	SEC11 homolog C, signal peptidase complex subunit	1.01952	1.00032	1.02422	0.992499	0.972699	0.990737	1.01469	0.985311	1.02981	0.0384572
Zc3hav1	zinc finger CCCH type, antiviral 1	1.04008	1.46044	1.17212	0.784793	0.795804	0.746762	1.22421	0.775786	1.57803	0.023013
Rbm33	RNA binding motif protein 33	1.20776	1.33988	1.2365	0.721608	0.730766	0.763486	1.26138	0.73862	1.70775	0.000241452
Dnajc19	DnaJ heat shock protein family (Hsp40) member C19	0.97121	1.02091	0.997572	0.998395	1.02083	0.991089	0.996563	1.00344	0.99315	0.705291
Slc18b1	solute carrier family 18, subfamily B, member 1	0.93569	0.908599	0.88856	1.13958	1.15784	0.96973	0.91095	1.08905	0.836462	0.0441504
Slc30a2	solute carrier family 30 (zinc transporter), member 2	1.11989	1.22878	1.18156	0.855549	0.833582	0.780634	1.17675	0.823255	1.42938	0.000787461
Pikfyve	phosphoinositide kinase, FYVE type zinc finger containing	1.56234	1.58504	1.6659	0.350655	0.400299	0.43576	1.60443	0.395571	4.05598	7.11243e-06
Dpf2	D4, zinc and double PHD fingers family 2	1.12414	1.19025	1.0956	0.854472	0.849997	0.885545	1.13666	0.863338	1.31659	0.000823453
4930407I10Rik	RIKEN cDNA 4930407I10 gene	0.554946	0.579344	0.589749	1.42998	1.47724	1.36873	0.57468	1.42532	0.403193	1.3553e-05
Atp6ap1l	ATPase, H+ transporting, lysosomal accessory protein 1-like	0.801525	0.851635	0.88067	1.15612	1.17953	1.13052	0.84461	1.15539	0.731017	0.000330249
Erich2	glutamate rich 2	0.690077	0.713896	0.700811	1.23072	1.35532	1.30918	0.701595	1.29841	0.540351	8.65626e-05
Zbbx	zinc finger, B-box domain containing	1.04336	1.12986	1.14889	0.986766	0.805543	0.885583	1.10737	0.892631	1.24057	0.0253102
Pex5	peroxisomal biogenesis factor 5	1.09078	1.19032	1.13411	0.904365	0.883055	0.797364	1.13841	0.861595	1.32128	0.0031488
Zfp30	zinc finger protein 30	1.76108	1.75611	1.79923	0.326704	0.101897	0.254982	1.77214	0.227861	7.77728	2.18584e-05
Aktip	AKT interacting protein	0.737981	0.782273	0.80035	1.34988	1.23194	1.09757	0.773535	1.22647	0.630702	0.00382939
Ppa2	pyrophosphatase (inorganic) 2	0.997731	1.26705	1.01063	1.04226	0.810253	0.872077	1.0918	0.908197	1.20217	0.175929
Tspan5	tetraspanin 5	0.84813	0.994381	0.905679	1.08674	1.09343	1.07164	0.916063	1.08394	0.845126	0.0175124
Vps29	VPS29 retromer complex component	1.18364	1.30927	1.20355	0.769478	0.76322	0.770834	1.23216	0.767844	1.6047	0.000286663
Lef1	lymphoid enhancer binding factor 1	0.912138	1.01152	0.95307	1.02852	1.05786	1.03689	0.958911	1.04109	0.921065	0.0525803
Synj1	synaptojanin 1	1.1262	1.25353	1.23541	0.780763	0.803142	0.800954	1.20505	0.794953	1.51587	0.000530461
Dnah2	dynein, axonemal, heavy chain 2	0.81721	0.896556	0.834573	1.15253	1.15783	1.1413	0.849446	1.15055	0.738293	0.00025462
0610010K14Rik	RIKEN cDNA 0610010K14 gene	1.25259	1.3749	1.26738	0.714051	0.699813	0.691269	1.29829	0.701711	1.85018	0.000107715
Izumo4	IZUMO family member 4	0.920485	0.974441	0.93019	1.04282	1.07594	1.05612	0.941705	1.05829	0.889833	0.00371018
Homer1	homer scaffolding protein 1	1.13585	1.30614	1.21869	0.800862	0.787773	0.75069	1.22023	0.779775	1.56484	0.00101936
Aldh1l2	aldehyde dehydrogenase 1 family, member L2	1.21902	1.32118	1.30429	0.730516	0.697359	0.727629	1.2815	0.718501	1.78357	7.21734e-05
Stau2	staufen double-stranded RNA binding protein 2	1.3788	1.46552	1.49065	0.578206	0.549536	0.537292	1.44499	0.555011	2.60353	1.58627e-05
Dlec1	deleted in lung and esophageal cancer 1	0.915943	0.970464	0.974597	1.10767	1.02111	1.01022	0.953668	1.04633	0.911439	0.0624784
Mapre3	microtubule-associated protein, RP/EB family, member 3	0.798943	1.27812	0.947138	0.991612	1.02892	0.955259	1.00807	0.991932	1.01627	0.915731
Dctn6	dynactin 6	1.12198	1.19568	1.14658	0.874125	0.864431	0.797205	1.15475	0.845254	1.36615	0.000676425
Prkd3	protein kinase D3	1.57064	1.45493	1.36963	0.500879	0.567509	0.536407	1.46507	0.534932	2.73879	0.000110312
Cryzl1	crystallin, zeta (quinone reductase)-like 1	1.1314	1.19196	1.15809	0.801169	0.879254	0.838125	1.16048	0.839516	1.38232	0.000357068
Ddx43	DEAD box helicase 43	1.12936	1.23666	1.17829	0.817976	0.814297	0.82342	1.18144	0.818564	1.4433	0.000309574
Bin2	bridging integrator 2	1.13481	1.20363	1.19179	0.814393	0.816672	0.838706	1.17674	0.823257	1.42938	9.78089e-05
Gm7361	predicted gene 7361	0.888606	0.912485	0.842198	1.12398	1.13736	1.09537	0.881096	1.1189	0.787464	0.000588445
Tmem214	transmembrane protein 214	1.18232	1.27675	1.20146	0.788134	0.783148	0.768189	1.22018	0.779824	1.56468	0.000116355
Tsc22d4	TSC22 domain family, member 4	0.622011	0.656281	0.677965	1.3283	1.37415	1.34129	0.652086	1.34791	0.483774	5.18536e-06
Gxylt1	glucoside xylosyltransferase 1	0.712716	0.790135	0.735385	1.23889	1.27787	1.245	0.746079	1.25392	0.594997	4.03457e-05
Klc3	kinesin light chain 3	0.71258	0.772858	0.725534	1.24908	1.26441	1.27555	0.736991	1.26301	0.583519	1.20796e-05
Irgc1	immunity-related GTPase family, cinema 1	0.74416	0.815555	0.760912	1.21757	1.24651	1.2153	0.773542	1.22646	0.630712	4.47893e-05
Nfyb	nuclear transcription factor-Y beta	1.13585	1.25827	1.16433	0.788239	0.798842	0.854472	1.18615	0.813851	1.45745	0.000919963
Mb21d2	Mab-21 domain containing 2	1.27313	1.26631	1.26981	0.730592	0.760913	0.699243	1.26975	0.73025	1.73879	7.23711e-06
Mroh2a	maestro heat-like repeat family member 2A	0.874295	0.985898	0.927119	1.07603	1.06718	1.06948	0.929104	1.0709	0.867595	0.0118358
Lin37	lin-37 homolog (C. elegans)	1.23107	1.27281	1.29111	0.779697	0.761632	0.66368	1.265	0.735003	1.72108	0.000190859
Eif2b4	eukaryotic translation initiation factor 2B, subunit 4 delta	1.13951	1.21282	1.11058	0.866066	0.838115	0.832904	1.15431	0.845695	1.36492	0.00065617
Sumo2	small ubiquitin-like modifier 2	1.54017	1.74808	1.59181	0.361365	0.383212	0.375361	1.62669	0.373313	4.35744	3.72551e-05
Lyzl1	lysozyme-like 1	0.851943	0.898006	0.902543	1.08932	1.16501	1.09318	0.884164	1.11584	0.792378	0.00141005
Cip2a	cell proliferation regulating inhibitor of protein phosphatase 2A	1.15229	1.25649	1.20091	0.814195	0.782522	0.793594	1.20323	0.79677	1.51013	0.000208041
Mrpl40	mitochondrial ribosomal protein L40	1.11782	1.18214	1.12327	0.852269	0.888408	0.836084	1.14108	0.85892	1.3285	0.00039422
Mettl1	methyltransferase like 1	0.75779	1.30551	1.06181	0.891337	1.20102	0.782538	1.0417	0.958298	1.08703	0.700901
Dip2a	disco interacting protein 2 homolog A	1.23094	1.4561	1.26723	0.693316	0.73275	0.619666	1.31809	0.681911	1.93293	0.00118623
Gsk3a	glycogen synthase kinase 3 alpha	1.25812	1.34045	1.26354	0.710108	0.719875	0.707909	1.28737	0.712631	1.8065	2.81297e-05
Cilp2	cartilage intermediate layer protein 2	1.50297	1.6182	1.57746	0.37425	0.529554	0.397565	1.56621	0.43379	3.61053	4.33038e-05
Gtf3c2	general transcription factor IIIC, polypeptide 2, beta	1.01309	1.13729	1.03627	0.920761	0.95735	0.935249	1.06221	0.937786	1.13268	0.0347365
Igf1	insulin-like growth factor 1	0.875457	0.97185	0.877744	1.05655	1.03908	1.17932	0.90835	1.09165	0.832089	0.0279991
Nop16	NOP16 nucleolar protein	1.23473	1.25609	1.30745	0.706683	0.750152	0.744889	1.26609	0.733908	1.72514	3.14375e-05
Gls	glutaminase	1.16895	1.26174	1.20384	0.777127	0.81096	0.777384	1.21151	0.78849	1.53649	0.000133754
Smim20	small integral membrane protein 20	1.17114	1.28312	1.17769	0.813084	0.780629	0.774341	1.21065	0.789351	1.53373	0.00038492
Ccpg1	cell cycle progression 1	0.814079	0.861201	0.815762	1.16729	1.16209	1.17958	0.830347	1.16965	0.709909	3.13348e-05
Mecp2	methyl CpG binding protein 2	0.724832	0.839341	0.721787	1.23704	1.25295	1.22404	0.761987	1.23801	0.615491	0.000274017
Acad12	acyl-Coenzyme A dehydrogenase family, member 12	1.04965	1.11527	1.03607	0.914614	0.944819	0.939584	1.06699	0.933006	1.14361	0.00688503
Cuta	cutA divalent cation tolerance homolog	1.29241	1.31531	1.25227	0.681521	0.759971	0.698515	1.28666	0.713336	1.80373	4.48698e-05
Smpd5	sphingomyelin phosphodiesterase 5	0.869983	0.940603	0.906648	1.10931	1.08035	1.09311	0.905745	1.09426	0.827727	0.00102691
Ube2w	ubiquitin-conjugating enzyme E2W (putative)	1.12111	1.25759	1.12263	0.927342	0.756413	0.814917	1.16711	0.832891	1.40128	0.00777167
Colgalt2	collagen beta(1-O)galactosyltransferase 2	1.58675	1.82881	1.75694	0.24154	0.284206	0.301747	1.72417	0.275831	6.25081	4.01122e-05
Slc25a38	solute carrier family 25, member 38	0.958729	1.41692	1.23879	0.658508	0.876946	0.850105	1.20481	0.795186	1.51513	0.0524423
Rad51	RAD51 recombinase	1.24241	1.4189	1.24733	0.729732	0.656447	0.705181	1.30288	0.69712	1.86895	0.000610765
Desi1	desumoylating isopeptidase 1	1.21698	1.30219	1.16217	0.7776	0.794795	0.74626	1.22711	0.772885	1.58771	0.000460318
Mtmr14	myotubularin related protein 14	1.11708	1.3035	1.2746	0.811442	0.780442	0.712936	1.23173	0.768273	1.60324	0.00202411
Cln6	ceroid-lipofuscinosis, neuronal 6	0.81141	1.08242	0.901253	1.1918	0.944532	1.06858	0.931695	1.06831	0.872124	0.270751
Pxmp2	peroxisomal membrane protein 2	1.17728	1.12244	1.12758	0.877639	0.844763	0.850301	1.14243	0.857568	1.33218	0.000147471
Gpatch1	G patch domain containing 1	0.985437	1.29592	1.01121	0.884881	0.907049	0.915506	1.09752	0.902479	1.21612	0.122608
Tmem41b	transmembrane protein 41B	0.862789	0.909648	0.939303	1.12767	1.08381	1.07678	0.903914	1.09609	0.824674	0.00216989
Sypl	synaptophysin-like protein	0.746899	0.788458	0.779732	1.19076	1.23806	1.25609	0.771696	1.2283	0.628262	3.95025e-05
Tmem126a	transmembrane protein 126A	0.897803	0.940395	0.917371	1.12156	1.09168	1.03119	0.918523	1.08148	0.849323	0.00511314
Ythdc1	YTH domain containing 1	1.02023	0.954365	0.859553	1.15838	1.24546	0.762012	0.944717	1.05528	0.895225	0.517373
Eml2	echinoderm microtubule associated protein like 2	1.20837	1.22708	1.20609	0.813857	0.756393	0.788222	1.21384	0.786157	1.54402	1.82024e-05
Wdr83	WD repeat domain containing 83	1.02038	1.08635	1.07749	0.942187	0.983637	0.889947	1.06141	0.93859	1.13086	0.0227005
Cnih1	cornichon family AMPA receptor auxiliary protein 1	0.98651	1.08463	1.15095	0.904338	0.943452	0.930113	1.07403	0.925968	1.1599	0.0393958
Pld1	phospholipase D1	1.60086	1.467	1.61742	0.427614	0.439113	0.447989	1.56176	0.438239	3.56372	1.9721e-05
Gm50364	predicted gene, 50364	0.871255	0.949906	0.911161	1.1022	1.10442	1.06106	0.910774	1.08923	0.836166	0.00261502
Umad1	UMAP1-MVP12 associated (UMA) domain containing 1	1.35094	1.46341	1.35044	0.563212	0.638068	0.633928	1.38826	0.611736	2.26938	6.46978e-05
Zfat	zinc finger and AT hook domain containing	0.858177	1.05034	0.932437	1.04489	1.09001	1.02415	0.946984	1.05302	0.899307	0.147914
Tmem120b	transmembrane protein 120B	1.2253	0.748922	1.09774	1.51644	0.633483	0.778115	1.02399	0.976012	1.04915	0.883864
Ggact	gamma-glutamylamine cyclotransferase	0.777526	1.10902	0.970145	1.58791	0.720949	0.834453	0.95223	1.04777	0.908816	0.757168
Tbc1d4	TBC1 domain family, member 4	1.26734	1.42782	1.33098	0.664274	0.648213	0.661366	1.34205	0.657951	2.03974	0.000128676
Tmbim6	transmembrane BAX inhibitor motif containing 6	0.724742	0.744561	0.788436	1.23477	1.2185	1.28899	0.75258	1.24742	0.603309	6.39623e-05
Cmtm1	CKLF-like MARVEL transmembrane domain containing 1	0.57519	0.606908	0.592064	1.41103	1.3542	1.4606	0.591387	1.40861	0.419837	1.40941e-05
Mob4	MOB family member 4, phocein	1.13177	1.24318	1.13378	0.812895	0.855844	0.822528	1.16958	0.830422	1.40841	0.000966451
Dydc1	DPY30 domain containing 1	1.04648	1.07367	1.09716	0.894459	0.944836	0.943401	1.07243	0.927566	1.15618	0.0028027
[truncated: 7,579 more rows]
