# Supplementary material for: TPTE, a testis-specific PTEN family member, drives spermatogenesis via PI(4,5)P2 synthesis
Source: Cell Death Dis. 2026 Mar 25;17(1):378. doi: 10.1038/s41419-026-08614-3 (PMC13039310; doi:10.1038/s41419-026-08614-3)
Supplement: Supplementary file 7 — Appendix Table S3 [file 41419_2026_8614_MOESM7_ESM.xlsx]

## Sheet: Sheet1
Appendix Table S3. GO terms enriched in proteins up-regulated in Tpte knockout round spermatids.
Term	Description	Log10(P-value)	Log(q-value)	Symbols
GO:0022613	ribonucleoprotein complex biogenesis	-72.1067	-67.8444	Bop1,Cdkn2a,Ddx3x,Eif3a,Celf2,Emg1,Hsp90ab1,Hsp90aa1,Eif3e,Rpsa,Eif2d,Rrp1,Npm1,Mybbp1a,Pdcd11,Pa2g4,Ran,Rbmx,Rps12,Rps19,Rps8,Strap,Surf6,Utp4,Eif4h,Eif2s3x,Rps11,Rrp9,Eif3b,Imp4,Nopchap1,Abt1,Exosc9,Ddx56,Krr1,Bysl,Ddx39b,Rps28,Eif3i,Eif3d,Ftsj3,Ddx21,Aatf,Ptges3,Adar,Wdr46,C1d,Noc2l,Wdr12,Afg2a,Rrs1,Rcl1,Nsa2,Pes1,Utp3,Pop4,Nip7,Eif1ax,Pno1,Dimt1,Fsaf1,Rps19bp1,Esf1,Exosc1,Gemin2,Ddx18,Riox2,R…
GO:0070507	regulation of microtubule cytoskeleton organization	-13.5437	-11.0738	Abl1,Mapre1,Efna5,Fkbp4,Hdac6,Hsph1,Kif21a,Stmn1,Mid1,Pak1,Plk1,Rock1,Stmn2,Vps4b,Snca,Aurkb,Tacc3,Tubb4a,Rps3,Arl2,Diaph3,Chmp3,Chmp1b2,Chmp2a,Spef1,Tpx2,Specc1l,Chmp4b,Clasp2,Bicd2,Chmp5,Eml4,Pde4dip,Slain1,Chmp7,Prkaa2,Tbcd,Tpr,Hspa1a,Mapre2,Map9,Chmp1a,Add2,Parp1,Akt1,Atg5,Bub1b,Bub3,Cdk5,Cfl1,Csk,Ddx3x,Diaph1,Dnm2,Eif4ebp1,Eps8,Ptk2,Fmr1,Gdi1,Gdi2,Gclc,Rack1,H2-K1,Pfdn6,Hdac2,Hmgb1,Hspa8,Inp…
GO:0042254	ribosome biogenesis	-70.4232	-66.4619	Bop1,Cdkn2a,Ddx3x,Emg1,Rpsa,Rrp1,Npm1,Mybbp1a,Pdcd11,Pa2g4,Ran,Rps12,Rps19,Rps8,Surf6,Utp4,Rps11,Rrp9,Imp4,Abt1,Exosc9,Ddx56,Krr1,Bysl,Rps28,Ftsj3,Ddx21,Aatf,Wdr46,C1d,Noc2l,Wdr12,Afg2a,Rrs1,Rcl1,Nsa2,Pes1,Utp3,Pop4,Nip7,Eif1ax,Pno1,Dimt1,Fsaf1,Rps19bp1,Esf1,Exosc1,Ddx18,Riox2,Riok2,Srfbp1,Rrp15,Rpf2,Nvl,Nob1,Ddx47,Brix1,Mphosph10,Pak1ip1,Mphosph6,Ngdn,Nol11,Ebna1bp2,Exosc8,Ddx51,Pin4,Mrto4,Utp20…
GO:0006417	regulation of translation	-25.4406	-22.4793	Aco1,Akt1,Akt2,Cdk4,Cnbp,Dazl,Ddx3x,Ddx6,Eef2,Eif4ebp1,Fmr1,Gapdh,Rack1,Gspt1,Prmt1,Eif3e,Msi1,Nck2,Ncl,Npm1,Pkm,Pld1,Pa2g4,Rbm3,Sars1,Tia1,Tyms,Ybx1,Abce1,Mapk1,Eif4e2,Rps3,Eif3b,Ddx39b,Caprin1,Eif3d,Mettl3,Foxo3,Sh3bgrl,Map3k20,Serbp1,Bzw1,Bzw2,Lsm14a,Ngdn,Mcts1,Cnot8,Fastkd3,Otud6b,Rps6kb1,Poldip3,Eif3k,Msi2,Ern1,Pum1,Lin28a,Nat10,Scrib,Shmt2,Ogt,Tpr,Rpl10,D1Pas1,Igf2bp1,Igf2bp3,Larp4,Eif5a2,M…
GO:0010608	post-transcriptional regulation of gene expression	-22.9953	-20.1132	Aco1,Akt1,Akt2,Apex1,Cdk4,Cnbp,Dazl,Ddx3x,Ddx6,Eef2,Eif4ebp1,Celf2,Fmr1,Gapdh,Rack1,Gspt1,Prmt1,Eif3e,Khsrp,Mapkapk2,Mlh1,Mov10,Msi1,Nck2,Ncl,Npm1,Pkm,Pld1,Pa2g4,Rbm3,Rock1,Sars1,Tia1,Traf2,Tyms,Ybx1,Abce1,Mapk1,Eif4e2,Rps3,Eif3b,Nsun2,Ddx39b,Caprin1,Eif3d,Mettl3,Foxo3,Phax,Sh3bgrl,Map3k20,Serbp1,Bzw1,Bzw2,Lsm14a,Lsm1,Ngdn,Mcts1,Cnot8,Fastkd3,Taf15,Otud6b,Xpo5,Rps6kb1,Poldip3,Eif3k,Dcp1a,Msi2,Ern…
GO:0140694	membraneless organelle assembly	-15.3434	-12.6608	Bop1,Ccnb2,Cfl2,Ddx3x,Ddx6,Mapre1,Fmr1,Kif11,Kif4,Rpsa,Mlh1,Rps19,Atxn2,Aurkb,Aurka,Surf6,Tia1,Tubb5,Wdr1,G3bp2,Smc1a,G3bp1,Rps3,Abt1,Chek2,Ppp2r1a,Tubgcp4,Caprin1,Rps28,Pqbp1,Diaph3,Rrs1,Nip7,Bccip,Eif1ax,Lsm14a,Rpf2,Brix1,Flnc,Mrto4,Tpx2,Ubap2l,Rrp7a,Rps25,Clasp2,Mdn1,Ccp110,Pls1,Cdc20,Nop2,Pwp2,D1Pas1,Dicer1,Flna,Mapre2,Ythdf2,Map9,Eif5,Dlgap5,Prrc2c,Ythdf1,Csde1,Cenpe,Haus6,Tnrc6a,Atxn2l,Lsm1…
GO:0071826	protein-RNA complex organization	-14.5893	-12.0259	Bop1,Eif3a,Celf2,Hsp90ab1,Hsp90aa1,Eif3e,Klc1,Rpsa,Eif2d,Rbmx,Rps19,Strap,Eif4h,Eif2s3x,Eif3b,Nopchap1,Abt1,Ddx39b,Rps28,Eif3i,Eif3d,Ptges3,Adar,Rrs1,Gemin2,Rpf2,Nvl,Brix1,Eif3h,Mcts1,Dnajc17,Gemin7,Mrto4,Pih1d2,Yju2,Eif3k,Rrp7a,Rps25,Eif4b,Eif3m,Mdn1,Nop2,Pwp2,Dicer1,Tdrd6,Eif5,Znhit6,Eif4a1,Eif4a2,Eif4ebp1,Eif2b3,Eif2b1,Eef1a1,Eef1a2,Eef2,Eef1b2,Etf1,Eif5a,Ddx3x,Abce1,Eif4e2,Eif1ax,Eif1b,D1Pas1
GO:0044770	cell cycle phase transition	-14.6679	-12.0958	Bub1b,Camk2b,Ccna2,Ccnb2,Cdk1,Cdc7,Cdk4,Cdk6,Eif4ebp1,Eps8,Hspa8,Id4,Lats1,Nfatc1,Plk1,Pole,Ppp3ca,Aurkb,Tacc3,Timeless,Tpd52l1,Ube2a,Chek2,Ensa,Tipin,Cks2,Mastl,Ccny,Ube2c,Chmp2a,Rps6kb1,Chmp4b,Clasp2,Usp26,Chmp7,Cdc20,Ccnb3,Usp22,Ccnb1,Phf8,Iqgap3,Trim71
GO:0140588	chromatin looping	-14.2815	-11.7434	Ddx3x,Ddx4,Ddx6,Ddx19a,Eif4a1,Eif4a2,Smarcad1,Mcm3,Mcm2,Mcm4,Mcm5,Mcm6,Mcm7,Mov10,Vps4b,G3bp1,Ddx56,Ddx39b,Ddx21,Afg2a,Mcm8,Ddx18,Ddx47,Ddx55,Ddx59,Ddx51,Ddx54,Ddx10,Ddx52,Wrnip1,Mov10l1,Dhx57,D1Pas1,Helb,Recql5,Ddx31,Ddx27,Ddx49,Ercc6,Chd7
GO:0051493	regulation of cytoskeleton organization	-17.0111	-14.2673	Abl1,Add2,Cd2ap,Cfl1,Cfl2,Crk,Cttn,Diaph1,Mapre1,Ect2,Efna5,Eps8,Fscn1,Fkbp4,Mtpn,Grb2,Hdac2,Hdac6,Hsph1,Inppl1,Kif21a,Stmn1,Lats1,Mid1,Myo1f,Nck2,Npm1,Pak1,Pfdn2,Pik3r1,Plk1,Twf1,Tmsb4x,Rock1,Stmn2,Scin,Vps4b,Snca,Aurkb,Swap70,Tacc3,Tubb4a,Vasp,Wdr1,Twf2,Mapk1,Rps3,Stau2,Nckap1,Arl2,Arpc3,Diaph3,Dstn,Pdxp,Gmfg,Lima1,Chmp3,Baiap2l1,Chmp1b2,Washc3,Arpc5,Ppm1f,Chmp2a,Esam,Spef1,Cotl1,Tpx2,Arhgap18,…
